# Supplementary material for: Metrics and methods in the evaluation of prestige bias in peer review: A case study in computer systems conferences
Source: PLoS One. 2022 Feb 25;17(2):e0264131. doi: 10.1371/journal.pone.0264131 (PMC8880855; doi:10.1371/journal.pone.0264131)
Supplement: S1 Dataset — (ZIP) [file pone.0264131.s001.zip]

Archive with 5,379 entries (5,346 files):
- sysconf/
- sysconf/README.md
- sysconf/docs/
- sysconf/docs/images/
- sysconf/docs/images/beliefs.jpg
- sysconf/docs/images/machine_learning_2x.png
- sysconf/docs/index.html
- sysconf/docs/references.html
- sysconf/docs/search_index.json
- sysconf/docs/features.html
- sysconf/docs/libs/
- sysconf/docs/libs/gitbook-2.6.7/
- sysconf/docs/libs/gitbook-2.6.7/css/
- sysconf/docs/libs/gitbook-2.6.7/css/plugin-clipboard.css
- sysconf/docs/libs/gitbook-2.6.7/css/plugin-table.css
- sysconf/docs/libs/gitbook-2.6.7/css/plugin-search.css
- sysconf/docs/libs/gitbook-2.6.7/css/style.css
- sysconf/docs/libs/gitbook-2.6.7/css/plugin-bookdown.css
- sysconf/docs/libs/gitbook-2.6.7/css/fontawesome/
- sysconf/docs/libs/gitbook-2.6.7/css/fontawesome/fontawesome-webfont.ttf
- sysconf/docs/libs/gitbook-2.6.7/css/plugin-fontsettings.css
- sysconf/docs/libs/gitbook-2.6.7/css/plugin-highlight.css
- sysconf/docs/libs/gitbook-2.6.7/js/
- sysconf/docs/libs/gitbook-2.6.7/js/lunr.js
- sysconf/docs/libs/gitbook-2.6.7/js/clipboard.min.js
- sysconf/docs/libs/gitbook-2.6.7/js/app.min.js
- sysconf/docs/libs/gitbook-2.6.7/js/plugin-clipboard.js
- sysconf/docs/libs/gitbook-2.6.7/js/plugin-bookdown.js
- sysconf/docs/libs/gitbook-2.6.7/js/plugin-fontsettings.js
- sysconf/docs/libs/gitbook-2.6.7/js/plugin-sharing.js
- sysconf/docs/libs/gitbook-2.6.7/js/jquery.highlight.js
- sysconf/docs/libs/gitbook-2.6.7/js/plugin-search.js
- sysconf/docs/libs/jquery-2.2.3/
- sysconf/docs/libs/jquery-2.2.3/jquery.min.js
- sysconf/docs/libs/kePrint-0.0.1/
- sysconf/docs/libs/kePrint-0.0.1/kePrint.js
- sysconf/docs/release.txt
- sysconf/docs/data.html
- sysconf/INSTALL.md
- sysconf/survey/
- sysconf/survey/survey-tidy.md
- sysconf/pubs/
- sysconf/pubs/README.md
- sysconf/pubs/web/
- sysconf/pubs/web/images/
- sysconf/pubs/web/images/meta-analysis_2x.png
- sysconf/pubs/web/images/phd031305s.gif
- sysconf/pubs/web/images/conditional_risk.png
- sysconf/pubs/web/images/infographic.jpg
- sysconf/pubs/web/images/beliefs.jpg
- sysconf/pubs/web/images/machine_learning_2x.png
- sysconf/pubs/web/images/correlation.png
- sysconf/pubs/web/images/impostor.png
- sysconf/pubs/web/images/phd120916s.gif
- sysconf/pubs/web/images/academia_vs_business.png
- sysconf/pubs/web/images/phd052009s.gif
- sysconf/pubs/web/images/curve_fitting.png
- sysconf/pubs/web/images/significant.png
- sysconf/pubs/web/images/the_data_so_far.png
- sysconf/pubs/web/images/CC-BY-SA.jpg
- sysconf/pubs/web/images/phd110110s.gif
- sysconf/pubs/web/images/tasks_2x.png
- sysconf/pubs/web/images/peer_review_2x.png
- sysconf/pubs/web/images/phd100998s.gif
- sysconf/pubs/web/images/how_it_works.png
- sysconf/pubs/web/images/phd010500s.gif
- sysconf/pubs/web/images/phd022702s.gif
- sysconf/pubs/web/images/phd081604s.gif
- sysconf/pubs/web/images/11h30m.png
- sysconf/pubs/web/acm-sig-proceedings-long-author-list.csl
- sysconf/pubs/web/gender.Rmd
- sysconf/pubs/web/text_analysis.Rmd
- sysconf/pubs/web/access.Rmd
- sysconf/pubs/web/_bookdown.yml
- sysconf/pubs/web/_output.yml
- sysconf/pubs/web/topics.Rmd
- sysconf/pubs/web/sysconf.lyx
- sysconf/pubs/web/data.Rmd
- sysconf/pubs/web/peer_review.Rmd
- sysconf/pubs/web/nonsys.Rmd
- sysconf/pubs/web/references.Rmd
- sysconf/pubs/web/collaboration.Rmd
- sysconf/pubs/web/reproducibility.Rmd
- sysconf/pubs/web/index.Rmd
- sysconf/pubs/web/release.txt
- sysconf/pubs/web/features.Rmd
- sysconf/pubs/web/pub_metrics.Rmd
- sysconf/pubs/web/refgraph.Rmd
- sysconf/pubs/web/author_metrics.Rmd
- sysconf/pubs/web/geo.Rmd
- sysconf/pubs/web/conf_metrics.Rmd
- sysconf/pubs/web/conclusion.Rmd
- sysconf/pubs/web/classification.Rmd
- sysconf/pubs/web/Makefile
- sysconf/pubs/gender-gap/
- sysconf/pubs/gender-gap/gender-gap.Rmd
- sysconf/pubs/gender-gap/Dockerfile
- sysconf/pubs/gender-gap/plos.csl
- sysconf/pubs/gender-gap/gender-gap.yml
- sysconf/pubs/gender-gap/main.tex
- sysconf/pubs/gender-gap/deps.R
- sysconf/pubs/gender-gap/Makefile
- sysconf/pubs/whysofew/
- sysconf/pubs/whysofew/whysofew.yml
- sysconf/pubs/whysofew/main.tex
- sysconf/pubs/whysofew/Makefile
- sysconf/pubs/whysofew/whysofew.Rmd
- sysconf/pubs/survey-report/
- sysconf/pubs/survey-report/survey-full.Rmd
- sysconf/pubs/survey-report/Makefile
- sysconf/pubs/artifact/
- sysconf/pubs/artifact/artifact.yml
- sysconf/pubs/artifact/Dockerfile
- sysconf/pubs/artifact/artifact.Rmd
- sysconf/pubs/artifact/deps.R
- sysconf/pubs/artifact/wlpeerj.cls
- sysconf/pubs/artifact/Makefile
- sysconf/pubs/sysconf.bib
- sysconf/pubs/diversity-survey/
- sysconf/pubs/diversity-survey/analysis.Rmd
- sysconf/pubs/diversity-survey/diversity.Rmd
- sysconf/pubs/diversity-survey/Dockerfile
- sysconf/pubs/diversity-survey/_bookdown.yml
- sysconf/pubs/diversity-survey/intro.Rmd
- sysconf/pubs/diversity-survey/architecture-confs.odg
- sysconf/pubs/diversity-survey/data.Rmd
- sysconf/pubs/diversity-survey/references.Rmd
- sysconf/pubs/diversity-survey/main.tex
- sysconf/pubs/diversity-survey/deps.R
- sysconf/pubs/diversity-survey/acks.Rmd
- sysconf/pubs/diversity-survey/architecture-confs.eps
- sysconf/pubs/diversity-survey/survey.Rmd
- sysconf/pubs/diversity-survey/conclusion.Rmd
- sysconf/pubs/diversity-survey/wlpeerj.cls
- sysconf/pubs/diversity-survey/Makefile
- sysconf/pubs/collab-patterns/
- sysconf/pubs/collab-patterns/mdpi.cls
- sysconf/pubs/collab-patterns/Definitions/
- sysconf/pubs/collab-patterns/Definitions/logo-mdpi.eps
- sysconf/pubs/collab-patterns/Definitions/mdpi.cls
- sysconf/pubs/collab-patterns/Definitions/mdpi.bst
- sysconf/pubs/collab-patterns/Definitions/logo-ccby.eps
- sysconf/pubs/collab-patterns/Definitions/chicago2.bst
- sysconf/pubs/collab-patterns/Definitions/logo-updates.pdf
- sysconf/pubs/collab-patterns/Definitions/logo-orcid.eps
- sysconf/pubs/collab-patterns/Definitions/journalnames.tex
- sysconf/pubs/collab-patterns/collab.Rmd
- sysconf/pubs/collab-patterns/collab.yml
- sysconf/pubs/collab-patterns/main.tex
- sysconf/pubs/collab-patterns/Makefile
- sysconf/pubs/load_data.R
- sysconf/pubs/dependencies.R
- sysconf/pubs/prestige/
- sysconf/pubs/prestige/Dockerfile
- sysconf/pubs/prestige/plos.csl
- sysconf/pubs/prestige/deps.R
- sysconf/pubs/prestige/prestige.Rmd
- sysconf/pubs/prestige/prestige.yml
- sysconf/pubs/prestige/Makefile
- sysconf/pubs/whpc/
- sysconf/pubs/whpc/acmart.cls
- sysconf/pubs/whpc/whpc20.Rmd
- sysconf/pubs/whpc/Dockerfile
- sysconf/pubs/whpc/whpc20.yml
- sysconf/pubs/whpc/ACM-Reference-Format.bst
- sysconf/pubs/whpc/sc-main.tex
- sysconf/pubs/whpc/deps.R
- sysconf/pubs/whpc/women-hpc.yml
- sysconf/pubs/whpc/women-hpc.Rmd
- sysconf/pubs/whpc/main.Rmd
- sysconf/pubs/whpc/Makefile
- sysconf/pubs/Makefile
- sysconf/LICENSE
- sysconf/features/
- sysconf/features/README.md
- sysconf/features/interests.md
- sysconf/features/citations.csv
- sysconf/features/persons.md
- sysconf/features/citations.md
- sysconf/features/topics.md
- sysconf/features/content_tags.md
- sysconf/features/topics.csv
- sysconf/features/roles.csv
- sysconf/features/coauthors.md
- sysconf/features/content_tags.csv
- sysconf/features/countries.csv
- sysconf/features/papers.csv
- sysconf/features/persons.csv
- sysconf/features/tokens.csv
- sysconf/features/artifacts.csv
- sysconf/features/artifacts.md
- sysconf/features/roles.md
- sysconf/features/coauthors.csv
- sysconf/features/confs.csv
- sysconf/features/countries.md
- sysconf/features/interests.csv
- sysconf/features/confs.md
- sysconf/features/papers.md
- sysconf/features/Makefile
- sysconf/CITATION
- sysconf/src/
- sysconf/src/README.md
- sysconf/src/gather_papers.py
- sysconf/src/tidy_survey.R
- sysconf/src/gather_text.R
- sysconf/src/gather_s2aids.py
- sysconf/src/download_fulltext.py
- sysconf/src/pdfocr.py
- sysconf/src/gather_persons.py
- sysconf/src/authorship_graph.py
- sysconf/src/tidydata.py
- sysconf/src/reformat_conf.py
- sysconf/src/regex_clean.py
- sysconf/src/shared_utils.py
- sysconf/src/gather_confs.py
- sysconf/data/
- sysconf/data/README.md
- sysconf/data/authors/
- sysconf/data/authors/README.md
- sysconf/data/authors/HiPC.json
- sysconf/data/authors/SC.json
- sysconf/data/authors/HPCA.json
- sysconf/data/authors/ISPASS.json
- sysconf/data/authors/SIGIR.json
- sysconf/data/authors/HotStorage.json
- sysconf/data/authors/MobiCom.json
- sysconf/data/authors/ISCA.json
- sysconf/data/authors/CLOUD.json
- sysconf/data/authors/EuroSys.json
- sysconf/data/authors/SOCC.json
- sysconf/data/authors/SPAA.json
- sysconf/data/authors/IGSC.json
- sysconf/data/authors/CoNEXT.json
- sysconf/data/authors/PODS.json
- sysconf/data/authors/SOSP.json
- sysconf/data/authors/EuroPar.json
- sysconf/data/authors/ICAC.json
- sysconf/data/authors/HPDC.json
- sysconf/data/authors/KDD.json
- sysconf/data/authors/PODC.json
- sysconf/data/authors/CCS.json
- sysconf/data/authors/HPCC.json
- sysconf/data/authors/CCGrid.json
- sysconf/data/authors/OOPSLA.json
- sysconf/data/authors/SIGMETRICS.json
- sysconf/data/authors/CIDR.json
- sysconf/data/authors/IMC.json
- sysconf/data/authors/ICDM.json
- sysconf/data/authors/SIGCOMM.json
- sysconf/data/authors/ATC.json
- sysconf/data/authors/HotOS.json
- sysconf/data/authors/MICRO.json
- sysconf/data/authors/MASCOTS.json
- sysconf/data/authors/SP.json
- sysconf/data/authors/NDSS.json
- sysconf/data/authors/PPoPP.json
- sysconf/data/authors/ICPP.json
- sysconf/data/authors/ASPLOS.json
- sysconf/data/authors/IISWC.json
- sysconf/data/authors/ICPE.json
- sysconf/data/authors/HotI.json
- sysconf/data/authors/HCW.json
- sysconf/data/authors/FAST.json
- sysconf/data/authors/SYSTOR.json
- sysconf/data/authors/HotCloud.json
- sysconf/data/authors/ISC.json
- sysconf/data/authors/Cluster.json
- sysconf/data/authors/VEE.json
- sysconf/data/authors/PLDI.json
- sysconf/data/authors/NSDI.json
- sysconf/data/authors/SIGMOD.json
- sysconf/data/authors/PACT.json
- sysconf/data/authors/SLE.json
- sysconf/data/authors/IPDPS.json
- sysconf/data/authors/Middleware.json
- sysconf/data/inferred_gender_mapping.md
- sysconf/data/interest_mapping.csv
- sysconf/data/nonsys_inferred_gender_mapping.csv
- sysconf/data/verified_gender_mapping.csv
- sysconf/data/refs/
- sysconf/data/refs/IPDPS_17_060.txt
- sysconf/data/refs/CCS_17_038.txt
- sysconf/data/refs/ASPLOS_17_022.txt
- sysconf/data/refs/PODS_17_010.txt
- sysconf/data/refs/ATC_17_019.txt
- sysconf/data/refs/ICDM_17_048.txt
- sysconf/data/refs/HiPC_17_015.txt
- sysconf/data/refs/PODS_17_004.txt
- sysconf/data/refs/ISCA_17_006.txt
- sysconf/data/refs/CCGrid_17_007.txt
- sysconf/data/refs/SIGMOD_17_017.txt
- sysconf/data/refs/ISC_17_001.txt
- sysconf/data/refs/HotCloud_17_006.txt
- sysconf/data/refs/SC_17_039.txt
- sysconf/data/refs/CoNEXT_17_010.txt
- sysconf/data/refs/HotStorage_17_018.txt
- sysconf/data/refs/CCS_17_126.txt
- sysconf/data/refs/OOPSLA_17_016.txt
- sysconf/data/refs/IPDPS_17_023.txt
- sysconf/data/refs/ISC_17_009.txt
[truncated: 5,079 more entries]
