# Supplementary material for: Metrics and methods in the evaluation of prestige bias in peer review: A case study in computer systems conferences
Source: PLoS One. 2022 Feb 25;17(2):e0264131. doi: 10.1371/journal.pone.0264131 (PMC8880855; doi:10.1371/journal.pone.0264131)
Supplement: S1 Dataset — (ZIP) [file pone.0264131.s001.zip › sysconf/pubs/collab-patterns/main.tex]

%  LaTeX support: latex@mdpi.com
%  For support, please attach all files needed for compiling as well as the log file, and specify your operating system, LaTeX version, and LaTeX editor.

%=================================================================
\documentclass[publications,article,submit,moreauthors,pdftex]{Definitions/mdpi}

% For posting an early version of this manuscript as a preprint, you may use "preprints" as the journal and change "submit" to "accept". The document class line would be, e.g., \documentclass[preprints,article,accept,moreauthors,pdftex]{mdpi}. This is especially recommended for submission to arXiv, where line numbers should be removed before posting. For preprints.org, the editorial staff will make this change immediately prior to posting.

%---------
% pdftex
%---------
% The option pdftex is for use with pdfLaTeX. If eps figures are used, remove the option pdftex and use LaTeX and dvi2pdf.

%=================================================================
% MDPI internal commands
\firstpage{1}
\makeatletter
\setcounter{page}{\@firstpage}
\makeatother
\pubvolume{1}
\issuenum{1}
\articlenumber{0}
\pubyear{2021}
\copyrightyear{2021}
%\externaleditor{Academic Editor: Firstname Lastname} % For journal Automation, please change Academic Editor to "Communicated by"
\datereceived{}
\dateaccepted{}
\datepublished{}
\hreflink{https://doi.org/} % If needed use \linebreak
%------------------------------------------------------------------
% The following line should be uncommented if the LaTeX file is uploaded to arXiv.org
%\pdfoutput=1

%=================================================================
% Add packages and commands here. The following packages are loaded in our class file: fontenc, inputenc, calc, indentfirst, fancyhdr, graphicx, epstopdf, lastpage, ifthen, lineno, float, amsmath, setspace, enumitem, mathpazo, booktabs, titlesec, etoolbox, tabto, xcolor, soul, multirow, microtype, tikz, totcount, changepage, paracol, attrib, upgreek, cleveref, amsthm, hyphenat, natbib, hyperref, footmisc, url, geometry, newfloat, caption

$if(highlighting-macros)$
$highlighting-macros$
$endif$

%=================================================================
%% Please use the following mathematics environments: Theorem, Lemma, Corollary, Proposition, Characterization, Property, Problem, Example, ExamplesandDefinitions, Hypothesis, Remark, Definition, Notation, Assumption
%% For proofs, please use the proof environment (the amsthm package is loaded by the MDPI class).

%=================================================================
% Full title of the paper (Capitalized)
\Title{$title$}

% MDPI internal command: Title for citation in the left column
\TitleCitation{Title}

% Author Orchid ID: enter ID or remove command
\newcommand{\orcidauthorA}{0000-0000-0000-000X} % Add \orcidA{} behind the author's name
%\newcommand{\orcidauthorB}{0000-0000-0000-000X} % Add \orcidB{} behind the author's name

% Authors, for the paper (add full first names)
\Author{Josh Yamamoto and Eitan Frachtenberg*\href{https://orcid.org/0000-0002-3709-1829}{\orcidicon}}

% MDPI internal command: Authors, for metadata in PDF
\AuthorNames{Firstname Lastname, Firstname Lastname and Firstname Lastname}

% MDPI internal command: Authors, for citation in the left column
\AuthorCitation{Lastname, F.; Lastname, F.; Lastname, F.}
% If this is a Chicago style journal: Lastname, Firstname, Firstname Lastname, and Firstname Lastname.

% Affiliations / Addresses (Add [1] after \address if there is only one affiliation.)
\address{%
Department of Computer Science\\
Reed College\\
3203 Woodstock Blvd\\
Portland, OR, USA}

% Contact information of the corresponding author
\corres{eitan@reed.edu}

\simplesumm{$simplesummary$} % Simple summary


% Abstract (Do not insert blank lines, i.e. \\)
\abstract{$abstract$}

% Keywords
\keyword{$keywords$}

% The fields PACS, MSC, and JEL may be left empty or commented out if not applicable
%\PACS{J0101}
%\MSC{}
%\JEL{}

\begin{document}
%%%%%%%%%%%%%%%%%%%%%%%%%%%%%%%%%%%%%%%%%%
\vspace{6pt}

$body$

%%%%%%%%%%%%%%%%%%%%%%%%%%%%%%%%%%%%%%%%%%
\authorcontributions{$authorcontributions$}

\funding{$funding$}

\institutionalreview{$institutionalreview$}

\informedconsent{$informedconsent$}

\dataavailability{$dataavailability$}

\acknowledgments{$acknowledgements$}

\conflictsofinterest{$conflictsofinterest$}

\abbreviations{The following abbreviations are used in this manuscript:\\
\noindent
\begin{tabular}{ll}
  AI & Artificial Intelligence\\
  CL & Computational Linguistics\\
  CS & Computer Science\\
  DS & Data Science\\
  FAR & Female author ratio\\
  HCI & Human-computer interface\\
  HPC & High-performance computing\\
  IR & Information Retrieval\\
  OS & Operating Systems\\
  SE & Software engineering\\
  STEM & Science, Technology, Engineering, and Mathematics\\
  WWW & World-wide web
\end{tabular}}


\reftitle{References}
\externalbibliography{yes}
\bibliography{$bibliography$}


\end{paracol}
\end{document}
