# Supplementary material for: Metrics and methods in the evaluation of prestige bias in peer review: A case study in computer systems conferences
Source: PLoS One. 2022 Feb 25;17(2):e0264131. doi: 10.1371/journal.pone.0264131 (PMC8880855; doi:10.1371/journal.pone.0264131)
Supplement: S1 Dataset — (ZIP) [file pone.0264131.s001.zip › sysconf/features/interests.md]

The file `interests.csv` contains Detailed list of all the interests each person listed in their Google Scholar profile. Multiple interests result in multiple rows.
The data was generated by `/home/eitan/Dropbox/sysconf/src/gather_persons.py` from git hash 5ed445c


### Field description {-}

  * `name` (string): Full person name, normalized and quoted.
  * `gs_email` (string): The email affiliation of the author as reported by GS (latest).
  * `interest` (string): The listed interest (possibly spell-corrected or translated to English.
  * `topic` (categorical string): The topic tag this interest best belongs to.
