# Supplementary material for: Metrics and methods in the evaluation of prestige bias in peer review: A case study in computer systems conferences
Source: PLoS One. 2022 Feb 25;17(2):e0264131. doi: 10.1371/journal.pone.0264131 (PMC8880855; doi:10.1371/journal.pone.0264131)
Supplement: S1 Dataset — (ZIP) [file pone.0264131.s001.zip › sysconf/features/citations.csv]

key	months	citations
CIDR_17_001	4	0
CIDR_17_001	5	1
CIDR_17_001	6	2
CIDR_17_001	6	2
CIDR_17_001	7	3
CIDR_17_001	8	5
CIDR_17_001	8	5
CIDR_17_001	9	6
CIDR_17_001	10	6
CIDR_17_001	11	6
CIDR_17_001	12	6
CIDR_17_001	13	7
CIDR_17_001	14	7
CIDR_17_001	15	8
CIDR_17_001	16	9
CIDR_17_001	17	9
CIDR_17_001	18	10
CIDR_17_001	21	12
CIDR_17_001	24	18
CIDR_17_001	30	24
CIDR_17_001	36	38
CIDR_17_001	50	92
CIDR_17_001	54	2
CIDR_17_002	4	0
CIDR_17_002	5	1
CIDR_17_002	6	1
CIDR_17_002	6	1
CIDR_17_002	7	1
CIDR_17_002	8	1
CIDR_17_002	8	1
CIDR_17_002	9	1
CIDR_17_002	10	1
CIDR_17_002	11	1
CIDR_17_002	12	3
CIDR_17_002	13	3
CIDR_17_002	14	3
CIDR_17_002	15	3
CIDR_17_002	16	3
CIDR_17_002	17	4
CIDR_17_002	18	6
CIDR_17_002	21	6
CIDR_17_002	24	7
CIDR_17_002	30	11
CIDR_17_002	36	11
CIDR_17_002	42	12
CIDR_17_002	48	15
CIDR_17_002	54	20
CIDR_17_003	4	2
CIDR_17_003	5	2
CIDR_17_003	6	4
CIDR_17_003	6	4
CIDR_17_003	7	4
CIDR_17_003	8	4
CIDR_17_003	8	4
CIDR_17_003	9	4
CIDR_17_003	10	5
CIDR_17_003	11	6
CIDR_17_003	12	6
CIDR_17_003	13	6
CIDR_17_003	14	8
CIDR_17_003	15	10
CIDR_17_003	16	13
CIDR_17_003	17	14
CIDR_17_003	18	14
CIDR_17_003	21	17
CIDR_17_003	24	20
CIDR_17_003	30	19
CIDR_17_003	36	25
CIDR_17_003	42	39
CIDR_17_003	48	43
CIDR_17_003	54	32
CIDR_17_004	7	11
CIDR_17_004	8	13
CIDR_17_004	9	13
CIDR_17_004	10	14
CIDR_17_004	11	15
CIDR_17_004	12	15
CIDR_17_004	13	19
CIDR_17_004	14	21
CIDR_17_004	15	26
CIDR_17_004	16	27
CIDR_17_004	17	30
CIDR_17_004	18	32
CIDR_17_004	21	35
CIDR_17_004	24	42
CIDR_17_004	30	54
CIDR_17_004	36	72
CIDR_17_004	42	116
CIDR_17_004	48	133
CIDR_17_004	54	140
CIDR_17_005	4	3
CIDR_17_005	5	6
CIDR_17_005	6	8
CIDR_17_005	6	8
CIDR_17_005	7	8
CIDR_17_005	8	9
CIDR_17_005	8	9
CIDR_17_005	9	10
CIDR_17_005	10	11
CIDR_17_005	11	11
CIDR_17_005	12	11
CIDR_17_005	13	11
CIDR_17_005	14	12
CIDR_17_005	15	15
CIDR_17_005	16	15
CIDR_17_005	17	17
CIDR_17_005	18	22
CIDR_17_005	21	29
CIDR_17_005	24	37
CIDR_17_005	30	53
CIDR_17_005	36	69
CIDR_17_005	42	85
CIDR_17_005	48	98
CIDR_17_005	54	112
CIDR_17_006	7	6
CIDR_17_006	8	7
CIDR_17_006	9	7
CIDR_17_006	10	7
CIDR_17_006	11	8
CIDR_17_006	12	12
CIDR_17_006	13	12
CIDR_17_006	14	15
CIDR_17_006	15	16
CIDR_17_006	16	16
CIDR_17_006	17	17
CIDR_17_006	18	19
CIDR_17_006	21	25
CIDR_17_006	24	29
CIDR_17_006	30	39
CIDR_17_006	36	50
CIDR_17_006	42	57
CIDR_17_006	48	65
CIDR_17_006	54	81
CIDR_17_007	4	0
CIDR_17_007	5	2
CIDR_17_007	6	2
CIDR_17_007	7	2
CIDR_17_007	8	3
CIDR_17_007	8	3
CIDR_17_007	9	3
CIDR_17_007	10	4
CIDR_17_007	11	5
CIDR_17_007	12	5
CIDR_17_007	13	5
CIDR_17_007	14	6
CIDR_17_007	15	6
CIDR_17_007	16	7
CIDR_17_007	17	7
CIDR_17_007	18	7
CIDR_17_007	21	9
CIDR_17_007	24	10
CIDR_17_007	30	12
CIDR_17_007	36	14
CIDR_17_007	42	15
CIDR_17_007	48	16
CIDR_17_007	54	18
CIDR_17_008	4	0
CIDR_17_008	5	2
CIDR_17_008	6	2
CIDR_17_008	7	2
CIDR_17_008	8	2
CIDR_17_008	8	2
CIDR_17_008	9	2
CIDR_17_008	10	2
CIDR_17_008	11	3
CIDR_17_008	12	3
CIDR_17_008	13	4
CIDR_17_008	14	4
CIDR_17_008	15	4
CIDR_17_008	16	4
CIDR_17_008	17	5
CIDR_17_008	18	6
CIDR_17_008	21	10
CIDR_17_008	24	15
CIDR_17_008	30	16
CIDR_17_008	36	21
CIDR_17_008	42	26
CIDR_17_008	48	28
CIDR_17_008	54	36
CIDR_17_009	4	0
CIDR_17_009	5	1
CIDR_17_009	6	1
CIDR_17_009	7	1
CIDR_17_009	8	1
CIDR_17_009	8	1
CIDR_17_009	9	2
CIDR_17_009	10	4
CIDR_17_009	11	4
CIDR_17_009	12	4
CIDR_17_009	13	4
CIDR_17_009	14	4
CIDR_17_009	15	6
CIDR_17_009	16	6
CIDR_17_009	17	7
CIDR_17_009	18	7
CIDR_17_009	21	8
CIDR_17_009	24	9
CIDR_17_009	30	18
CIDR_17_009	36	28
CIDR_17_009	42	42
CIDR_17_009	48	55
CIDR_17_009	54	71
CIDR_17_010	4	1
CIDR_17_010	5	2
CIDR_17_010	6	2
CIDR_17_010	7	3
CIDR_17_010	8	4
CIDR_17_010	8	4
CIDR_17_010	9	4
CIDR_17_010	10	4
CIDR_17_010	11	4
CIDR_17_010	12	4
CIDR_17_010	13	3
CIDR_17_010	14	4
CIDR_17_010	15	6
CIDR_17_010	16	6
CIDR_17_010	17	6
CIDR_17_010	18	6
CIDR_17_010	21	6
CIDR_17_010	24	8
CIDR_17_010	30	12
CIDR_17_010	36	14
CIDR_17_010	42	17
CIDR_17_010	48	18
CIDR_17_010	54	20
CIDR_17_011	4	2
CIDR_17_011	5	4
CIDR_17_011	6	4
CIDR_17_011	7	4
CIDR_17_011	8	4
CIDR_17_011	8	4
CIDR_17_011	9	5
CIDR_17_011	10	6
CIDR_17_011	11	7
CIDR_17_011	12	7
CIDR_17_011	13	9
CIDR_17_011	14	9
CIDR_17_011	15	10
CIDR_17_011	16	10
CIDR_17_011	17	10
CIDR_17_011	18	11
CIDR_17_011	21	12
CIDR_17_011	24	12
CIDR_17_011	30	13
CIDR_17_011	36	14
CIDR_17_011	42	21
CIDR_17_011	48	23
CIDR_17_011	54	24
CIDR_17_012	4	0
CIDR_17_012	6	0
CIDR_17_012	6	1
CIDR_17_012	7	1
CIDR_17_012	8	2
CIDR_17_012	8	3
CIDR_17_012	9	4
CIDR_17_012	10	5
CIDR_17_012	11	6
CIDR_17_012	12	7
CIDR_17_012	13	7
CIDR_17_012	14	10
CIDR_17_012	15	11
CIDR_17_012	16	11
CIDR_17_012	17	15
CIDR_17_012	18	16
CIDR_17_012	21	21
CIDR_17_012	24	28
CIDR_17_012	30	38
CIDR_17_012	36	43
CIDR_17_012	42	51
CIDR_17_012	48	56
CIDR_17_012	54	62
CIDR_17_013	4	0
CIDR_17_013	6	0
CIDR_17_013	6	1
CIDR_17_013	7	1
CIDR_17_013	8	2
CIDR_17_013	8	2
CIDR_17_013	9	2
CIDR_17_013	10	5
CIDR_17_013	11	5
CIDR_17_013	12	6
CIDR_17_013	13	6
CIDR_17_013	14	6
CIDR_17_013	15	7
CIDR_17_013	16	7
CIDR_17_013	17	7
CIDR_17_013	18	7
CIDR_17_013	21	7
CIDR_17_013	24	7
CIDR_17_013	30	10
CIDR_17_013	36	21
CIDR_17_013	42	58
CIDR_17_013	48	58
CIDR_17_013	54	63
CIDR_17_014	6	7
CIDR_17_014	6	7
CIDR_17_014	7	7
CIDR_17_014	8	8
CIDR_17_014	8	8
CIDR_17_014	9	9
CIDR_17_014	10	9
CIDR_17_014	11	12
CIDR_17_014	12	15
CIDR_17_014	13	17
CIDR_17_014	14	20
CIDR_17_014	15	21
CIDR_17_014	16	23
CIDR_17_014	17	25
CIDR_17_014	18	28
CIDR_17_014	21	41
CIDR_17_014	24	49
CIDR_17_014	30	74
CIDR_17_014	36	91
CIDR_17_014	42	117
CIDR_17_014	48	143
CIDR_17_014	54	173
CIDR_17_015	4	1
CIDR_17_015	6	2
CIDR_17_015	6	2
CIDR_17_015	7	2
CIDR_17_015	8	2
CIDR_17_015	8	2
CIDR_17_015	9	2
CIDR_17_015	10	2
CIDR_17_015	11	2
CIDR_17_015	12	2
CIDR_17_015	13	2
CIDR_17_015	14	2
CIDR_17_015	15	4
CIDR_17_015	16	4
CIDR_17_015	17	4
CIDR_17_015	18	4
CIDR_17_015	21	6
CIDR_17_015	24	7
CIDR_17_015	30	10
CIDR_17_015	36	15
CIDR_17_015	42	16
CIDR_17_015	48	18
CIDR_17_015	54	19
CIDR_17_016	4	0
CIDR_17_016	6	0
CIDR_17_016	6	0
CIDR_17_016	7	0
CIDR_17_016	8	0
CIDR_17_016	8	0
CIDR_17_016	9	2
CIDR_17_016	10	2
CIDR_17_016	11	2
CIDR_17_016	12	3
CIDR_17_016	13	5
CIDR_17_016	14	6
CIDR_17_016	15	7
CIDR_17_016	16	10
CIDR_17_016	17	10
CIDR_17_016	18	10
CIDR_17_016	21	13
CIDR_17_016	24	15
CIDR_17_016	30	21
CIDR_17_016	36	22
CIDR_17_016	42	23
CIDR_17_016	48	24
CIDR_17_016	54	26
CIDR_17_017	4	0
CIDR_17_017	6	3
CIDR_17_017	6	3
CIDR_17_017	7	3
CIDR_17_017	8	3
CIDR_17_017	8	3
CIDR_17_017	9	3
CIDR_17_017	10	3
CIDR_17_017	11	3
CIDR_17_017	12	3
CIDR_17_017	13	3
CIDR_17_017	14	4
CIDR_17_017	15	4
CIDR_17_017	16	5
CIDR_17_017	17	6
CIDR_17_017	18	6
CIDR_17_017	21	10
CIDR_17_017	24	11
CIDR_17_017	30	16
CIDR_17_017	36	19
CIDR_17_017	42	25
CIDR_17_017	48	33
CIDR_17_017	54	39
CIDR_17_018	4	0
CIDR_17_018	6	0
CIDR_17_018	6	0
CIDR_17_018	7	0
CIDR_17_018	8	0
CIDR_17_018	8	0
CIDR_17_018	9	0
CIDR_17_018	10	0
CIDR_17_018	11	1
CIDR_17_018	12	2
CIDR_17_018	13	2
CIDR_17_018	14	2
CIDR_17_018	15	2
CIDR_17_018	16	2
CIDR_17_018	17	4
CIDR_17_018	18	4
CIDR_17_018	21	7
CIDR_17_018	24	10
CIDR_17_018	30	15
CIDR_17_018	36	17
CIDR_17_018	42	17
CIDR_17_018	48	20
CIDR_17_018	54	23
CIDR_17_019	4	0
CIDR_17_019	6	1
CIDR_17_019	6	1
CIDR_17_019	7	1
CIDR_17_019	8	2
CIDR_17_019	8	2
CIDR_17_019	9	2
CIDR_17_019	10	2
CIDR_17_019	11	2
CIDR_17_019	12	2
CIDR_17_019	13	2
CIDR_17_019	14	2
CIDR_17_019	15	3
CIDR_17_019	16	3
CIDR_17_019	17	3
CIDR_17_019	18	3
CIDR_17_019	21	5
CIDR_17_019	24	7
CIDR_17_019	30	9
CIDR_17_019	36	11
CIDR_17_019	42	13
CIDR_17_019	48	17
CIDR_17_019	54	22
CIDR_17_020	6	5
CIDR_17_020	6	6
CIDR_17_020	7	7
CIDR_17_020	8	7
CIDR_17_020	8	7
CIDR_17_020	9	7
CIDR_17_020	10	7
CIDR_17_020	11	7
CIDR_17_020	12	7
CIDR_17_020	13	7
CIDR_17_020	14	7
CIDR_17_020	15	8
CIDR_17_020	16	8
CIDR_17_020	17	9
CIDR_17_020	18	9
CIDR_17_020	21	10
CIDR_17_020	24	10
CIDR_17_020	30	11
CIDR_17_020	36	11
CIDR_17_020	42	12
CIDR_17_020	48	13
CIDR_17_020	54	13
CIDR_17_021	4	0
CIDR_17_021	6	0
CIDR_17_021	6	0
CIDR_17_021	7	0
CIDR_17_021	8	1
CIDR_17_021	8	1
CIDR_17_021	9	1
CIDR_17_021	10	1
CIDR_17_021	11	1
CIDR_17_021	12	1
CIDR_17_021	13	1
CIDR_17_021	14	1
CIDR_17_021	15	3
CIDR_17_021	16	2
CIDR_17_021	17	2
CIDR_17_021	18	3
CIDR_17_021	21	4
CIDR_17_021	24	4
CIDR_17_021	30	7
CIDR_17_021	36	10
CIDR_17_021	42	14
CIDR_17_021	48	18
CIDR_17_021	54	21
CIDR_17_022	4	0
CIDR_17_022	6	0
CIDR_17_022	6	0
CIDR_17_022	7	0
CIDR_17_022	8	0
CIDR_17_022	8	0
CIDR_17_022	9	0
CIDR_17_022	10	2
CIDR_17_022	11	2
CIDR_17_022	12	3
CIDR_17_022	13	3
CIDR_17_022	14	3
CIDR_17_022	15	3
CIDR_17_022	16	4
CIDR_17_022	17	4
CIDR_17_022	18	4
CIDR_17_022	21	7
CIDR_17_022	24	8
CIDR_17_022	30	12
CIDR_17_022	36	13
CIDR_17_022	42	17
CIDR_17_022	48	20
CIDR_17_022	54	22
CIDR_17_023	4	0
CIDR_17_023	6	0
CIDR_17_023	6	0
CIDR_17_023	7	0
CIDR_17_023	8	0
CIDR_17_023	8	0
CIDR_17_023	9	0
CIDR_17_023	10	0
CIDR_17_023	11	0
CIDR_17_023	12	0
CIDR_17_023	24	18
CIDR_17_023	30	1
CIDR_17_023	36	1
CIDR_17_023	42	1
CIDR_17_023	48	1
CIDR_17_023	54	1
CIDR_17_024	4	1
CIDR_17_024	6	5
CIDR_17_024	6	5
CIDR_17_024	7	5
CIDR_17_024	8	6
CIDR_17_024	8	6
CIDR_17_024	9	6
CIDR_17_024	10	6
CIDR_17_024	11	6
CIDR_17_024	12	6
CIDR_17_024	13	6
CIDR_17_024	14	7
CIDR_17_024	15	9
CIDR_17_024	16	9
CIDR_17_024	17	11
CIDR_17_024	18	11
CIDR_17_024	21	13
CIDR_17_024	24	17
CIDR_17_024	30	20
CIDR_17_024	36	22
CIDR_17_024	42	26
CIDR_17_024	48	27
CIDR_17_024	54	28
CIDR_17_025	4	1
CIDR_17_025	6	3
CIDR_17_025	6	3
CIDR_17_025	7	4
CIDR_17_025	8	4
CIDR_17_025	8	4
CIDR_17_025	9	4
CIDR_17_025	10	4
CIDR_17_025	11	4
CIDR_17_025	12	4
CIDR_17_025	13	6
CIDR_17_025	14	6
CIDR_17_025	15	8
CIDR_17_025	16	9
CIDR_17_025	17	9
CIDR_17_025	18	9
CIDR_17_025	21	10
CIDR_17_025	24	11
CIDR_17_025	30	22
CIDR_17_025	36	24
CIDR_17_025	42	30
CIDR_17_025	48	33
CIDR_17_025	54	35
CIDR_17_026	6	0
CIDR_17_026	6	0
CIDR_17_026	7	0
CIDR_17_026	8	0
CIDR_17_026	8	0
CIDR_17_026	9	0
CIDR_17_026	10	0
CIDR_17_026	11	0
CIDR_17_026	12	0
CIDR_17_026	13	0
CIDR_17_026	14	0
CIDR_17_026	15	0
CIDR_17_026	16	0
CIDR_17_026	17	0
CIDR_17_026	18	0
CIDR_17_026	21	0
CIDR_17_026	24	1
CIDR_17_026	30	3
CIDR_17_026	36	4
CIDR_17_026	42	4
CIDR_17_026	48	4
CIDR_17_026	54	6
CIDR_17_027	4	2
CIDR_17_027	6	4
CIDR_17_027	6	5
CIDR_17_027	7	6
CIDR_17_027	8	7
CIDR_17_027	8	8
CIDR_17_027	9	9
CIDR_17_027	10	11
CIDR_17_027	11	12
CIDR_17_027	12	16
CIDR_17_027	13	18
CIDR_17_027	14	21
CIDR_17_027	15	20
CIDR_17_027	16	22
CIDR_17_027	17	24
CIDR_17_027	18	27
CIDR_17_027	21	34
CIDR_17_027	24	43
CIDR_17_027	30	60
CIDR_17_027	36	77
CIDR_17_027	42	87
CIDR_17_027	48	104
CIDR_17_027	54	123
CIDR_17_028	4	0
CIDR_17_028	6	0
CIDR_17_028	6	0
CIDR_17_028	7	0
CIDR_17_028	8	0
CIDR_17_028	8	0
CIDR_17_028	9	0
CIDR_17_028	10	0
CIDR_17_028	11	0
CIDR_17_028	12	0
CIDR_17_028	13	0
CIDR_17_028	14	0
CIDR_17_028	15	0
CIDR_17_028	16	0
CIDR_17_028	17	1
CIDR_17_028	18	1
CIDR_17_028	21	2
CIDR_17_028	24	3
CIDR_17_028	30	8
CIDR_17_028	36	12
CIDR_17_028	42	12
CIDR_17_028	48	12
CIDR_17_028	54	14
CIDR_17_029	4	1
CIDR_17_029	6	2
CIDR_17_029	6	2
CIDR_17_029	7	2
CIDR_17_029	8	2
CIDR_17_029	8	2
CIDR_17_029	9	3
CIDR_17_029	10	3
CIDR_17_029	11	3
CIDR_17_029	12	3
CIDR_17_029	13	3
CIDR_17_029	14	5
CIDR_17_029	15	5
CIDR_17_029	16	5
CIDR_17_029	17	5
CIDR_17_029	18	5
CIDR_17_029	21	7
CIDR_17_029	24	8
CIDR_17_029	30	12
CIDR_17_029	36	13
CIDR_17_029	42	18
CIDR_17_029	48	19
CIDR_17_029	54	21
CIDR_17_030	4	1
CIDR_17_030	6	2
CIDR_17_030	6	2
CIDR_17_030	7	2
CIDR_17_030	8	2
CIDR_17_030	8	2
CIDR_17_030	9	4
CIDR_17_030	10	5
CIDR_17_030	11	5
CIDR_17_030	12	5
CIDR_17_030	13	5
CIDR_17_030	14	7
CIDR_17_030	15	7
CIDR_17_030	16	10
CIDR_17_030	17	13
CIDR_17_030	18	13
CIDR_17_030	21	18
CIDR_17_030	24	29
CIDR_17_030	30	40
CIDR_17_030	36	52
CIDR_17_030	42	70
CIDR_17_030	48	85
CIDR_17_030	54	112
CIDR_17_031	4	0
CIDR_17_031	6	7
CIDR_17_031	6	7
CIDR_17_031	7	7
CIDR_17_031	8	7
CIDR_17_031	8	7
CIDR_17_031	9	7
CIDR_17_031	10	8
CIDR_17_031	11	8
CIDR_17_031	12	8
CIDR_17_031	13	8
CIDR_17_031	14	10
CIDR_17_031	15	10
CIDR_17_031	16	11
CIDR_17_031	17	12
CIDR_17_031	18	12
CIDR_17_031	21	13
CIDR_17_031	24	14
CIDR_17_031	30	22
CIDR_17_031	36	27
CIDR_17_031	42	34
CIDR_17_031	48	41
CIDR_17_031	54	46
CIDR_17_032	4	0
CIDR_17_032	6	0
CIDR_17_032	6	0
CIDR_17_032	7	0
CIDR_17_032	8	1
CIDR_17_032	8	1
CIDR_17_032	9	1
CIDR_17_032	10	1
CIDR_17_032	11	1
CIDR_17_032	12	1
CIDR_17_032	13	1
CIDR_17_032	14	1
CIDR_17_032	15	1
CIDR_17_032	16	1
CIDR_17_032	17	1
CIDR_17_032	18	1
CIDR_17_032	21	1
CIDR_17_032	24	2
CIDR_17_032	30	2
CIDR_17_032	36	2
CIDR_17_032	42	2
CIDR_17_032	48	2
CIDR_17_032	54	2
PPoPP_17_001	3	0
PPoPP_17_001	4	0
PPoPP_17_001	5	0
PPoPP_17_001	6	0
PPoPP_17_001	7	1
PPoPP_17_001	8	1
PPoPP_17_001	9	1
PPoPP_17_001	10	1
PPoPP_17_001	11	1
PPoPP_17_001	12	1
PPoPP_17_001	13	5
PPoPP_17_001	14	5
PPoPP_17_001	15	5
PPoPP_17_001	16	5
PPoPP_17_001	18	6
PPoPP_17_001	21	7
PPoPP_17_001	24	8
PPoPP_17_001	30	10
PPoPP_17_001	36	15
PPoPP_17_001	42	22
PPoPP_17_001	48	24
PPoPP_17_001	54	31
PPoPP_17_002	3	1
PPoPP_17_002	4	1
PPoPP_17_002	5	1
PPoPP_17_002	6	1
PPoPP_17_002	7	1
PPoPP_17_002	8	3
PPoPP_17_002	9	3
PPoPP_17_002	10	5
PPoPP_17_002	11	6
PPoPP_17_002	12	8
PPoPP_17_002	13	9
PPoPP_17_002	14	9
PPoPP_17_002	15	9
PPoPP_17_002	16	10
PPoPP_17_002	18	11
PPoPP_17_002	21	13
PPoPP_17_002	24	16
PPoPP_17_002	30	24
PPoPP_17_002	36	39
PPoPP_17_002	42	50
PPoPP_17_002	48	66
PPoPP_17_002	54	76
PPoPP_17_003	3	0
PPoPP_17_003	4	0
PPoPP_17_003	5	1
PPoPP_17_003	6	1
PPoPP_17_003	7	1
PPoPP_17_003	8	1
PPoPP_17_003	9	2
PPoPP_17_003	10	6
PPoPP_17_003	11	8
PPoPP_17_003	12	8
PPoPP_17_003	13	9
PPoPP_17_003	14	9
PPoPP_17_003	15	9
PPoPP_17_003	16	9
PPoPP_17_003	18	14
PPoPP_17_003	21	18
PPoPP_17_003	24	19
PPoPP_17_003	30	34
PPoPP_17_003	36	47
PPoPP_17_003	42	58
PPoPP_17_003	48	78
PPoPP_17_003	54	99
PPoPP_17_004	3	0
PPoPP_17_004	4	2
PPoPP_17_004	5	2
PPoPP_17_004	6	2
PPoPP_17_004	7	2
PPoPP_17_004	8	2
PPoPP_17_004	9	2
PPoPP_17_004	10	2
PPoPP_17_004	11	2
PPoPP_17_004	12	2
PPoPP_17_004	13	2
PPoPP_17_004	14	2
PPoPP_17_004	15	2
PPoPP_17_004	16	2
PPoPP_17_004	18	3
PPoPP_17_004	21	3
PPoPP_17_004	24	6
PPoPP_17_004	30	6
PPoPP_17_004	36	6
PPoPP_17_004	42	7
PPoPP_17_004	48	10
PPoPP_17_004	54	10
PPoPP_17_005	3	0
PPoPP_17_005	4	0
PPoPP_17_005	5	0
PPoPP_17_005	6	0
PPoPP_17_005	7	1
PPoPP_17_005	8	2
PPoPP_17_005	9	3
PPoPP_17_005	10	3
PPoPP_17_005	11	3
PPoPP_17_005	12	3
PPoPP_17_005	13	3
PPoPP_17_005	14	3
PPoPP_17_005	15	4
PPoPP_17_005	16	5
PPoPP_17_005	18	5
PPoPP_17_005	21	5
PPoPP_17_005	24	5
PPoPP_17_005	30	6
PPoPP_17_005	36	6
PPoPP_17_005	42	6
PPoPP_17_005	48	7
PPoPP_17_005	54	7
PPoPP_17_006	3	0
PPoPP_17_006	4	0
PPoPP_17_006	5	0
PPoPP_17_006	6	0
PPoPP_17_006	7	0
PPoPP_17_006	8	0
PPoPP_17_006	9	0
PPoPP_17_006	10	0
PPoPP_17_006	11	0
PPoPP_17_006	12	0
PPoPP_17_006	13	1
PPoPP_17_006	14	1
PPoPP_17_006	15	1
PPoPP_17_006	16	1
PPoPP_17_006	18	2
PPoPP_17_006	21	3
PPoPP_17_006	24	4
PPoPP_17_006	30	5
PPoPP_17_006	36	7
PPoPP_17_006	42	7
PPoPP_17_006	48	8
PPoPP_17_006	54	8
PPoPP_17_007	3	0
PPoPP_17_007	4	0
PPoPP_17_007	5	0
PPoPP_17_007	6	1
PPoPP_17_007	7	1
PPoPP_17_007	8	1
PPoPP_17_007	9	1
PPoPP_17_007	10	2
PPoPP_17_007	11	2
PPoPP_17_007	12	2
PPoPP_17_007	13	2
PPoPP_17_007	14	2
PPoPP_17_007	15	2
PPoPP_17_007	16	2
PPoPP_17_007	18	2
PPoPP_17_007	21	3
PPoPP_17_007	24	5
PPoPP_17_007	30	9
PPoPP_17_007	36	10
PPoPP_17_007	42	14
PPoPP_17_007	48	19
PPoPP_17_007	54	23
PPoPP_17_008	3	0
PPoPP_17_008	4	0
PPoPP_17_008	5	0
PPoPP_17_008	6	0
PPoPP_17_008	7	0
PPoPP_17_008	8	0
PPoPP_17_008	9	0
PPoPP_17_008	10	0
PPoPP_17_008	11	0
PPoPP_17_008	12	0
PPoPP_17_008	13	1
PPoPP_17_008	14	2
PPoPP_17_008	15	2
PPoPP_17_008	16	2
PPoPP_17_008	18	3
PPoPP_17_008	21	3
PPoPP_17_008	24	4
PPoPP_17_008	30	5
PPoPP_17_008	36	6
PPoPP_17_008	42	9
PPoPP_17_008	48	10
PPoPP_17_008	54	11
PPoPP_17_009	3	0
PPoPP_17_009	4	0
PPoPP_17_009	5	0
PPoPP_17_009	6	0
PPoPP_17_009	7	0
PPoPP_17_009	8	0
PPoPP_17_009	9	0
PPoPP_17_009	10	0
PPoPP_17_009	11	2
PPoPP_17_009	12	2
PPoPP_17_009	13	2
PPoPP_17_009	14	2
PPoPP_17_009	15	2
PPoPP_17_009	16	3
PPoPP_17_009	18	4
PPoPP_17_009	21	6
PPoPP_17_009	24	7
PPoPP_17_009	30	11
PPoPP_17_009	36	13
PPoPP_17_009	42	17
PPoPP_17_009	48	22
PPoPP_17_009	54	23
PPoPP_17_010	3	0
PPoPP_17_010	4	0
PPoPP_17_010	5	1
PPoPP_17_010	6	1
PPoPP_17_010	7	1
PPoPP_17_010	8	1
PPoPP_17_010	9	1
PPoPP_17_010	10	1
PPoPP_17_010	11	1
PPoPP_17_010	12	1
PPoPP_17_010	13	1
PPoPP_17_010	14	1
PPoPP_17_010	15	1
PPoPP_17_010	16	1
PPoPP_17_010	18	1
PPoPP_17_010	21	3
PPoPP_17_010	24	3
PPoPP_17_010	30	2
PPoPP_17_010	36	3
PPoPP_17_010	42	3
PPoPP_17_010	48	3
PPoPP_17_010	54	3
PPoPP_17_011	3	0
PPoPP_17_011	4	0
PPoPP_17_011	5	0
PPoPP_17_011	6	0
PPoPP_17_011	7	0
PPoPP_17_011	8	0
PPoPP_17_011	9	1
PPoPP_17_011	10	2
PPoPP_17_011	11	2
PPoPP_17_011	12	2
PPoPP_17_011	13	4
PPoPP_17_011	14	4
PPoPP_17_011	15	5
PPoPP_17_011	16	5
PPoPP_17_011	18	6
PPoPP_17_011	21	7
PPoPP_17_011	24	7
PPoPP_17_011	30	9
PPoPP_17_011	36	11
PPoPP_17_011	42	13
PPoPP_17_011	48	20
PPoPP_17_011	54	22
PPoPP_17_012	3	0
PPoPP_17_012	4	0
PPoPP_17_012	5	0
PPoPP_17_012	6	0
PPoPP_17_012	7	0
PPoPP_17_012	8	0
PPoPP_17_012	9	0
PPoPP_17_012	10	0
PPoPP_17_012	11	0
PPoPP_17_012	12	0
PPoPP_17_012	13	0
PPoPP_17_012	14	0
PPoPP_17_012	15	0
PPoPP_17_012	16	0
PPoPP_17_012	18	1
PPoPP_17_012	21	4
PPoPP_17_012	24	4
PPoPP_17_012	30	5
PPoPP_17_012	36	6
PPoPP_17_012	42	6
PPoPP_17_012	48	7
PPoPP_17_012	54	8
PPoPP_17_013	3	0
PPoPP_17_013	4	0
PPoPP_17_013	5	2
PPoPP_17_013	6	2
PPoPP_17_013	7	3
PPoPP_17_013	8	3
PPoPP_17_013	9	3
PPoPP_17_013	10	3
PPoPP_17_013	11	3
PPoPP_17_013	12	2
PPoPP_17_013	13	2
PPoPP_17_013	14	2
PPoPP_17_013	15	3
PPoPP_17_013	16	3
PPoPP_17_013	18	6
PPoPP_17_013	21	7
PPoPP_17_013	24	7
PPoPP_17_013	30	15
PPoPP_17_013	36	21
PPoPP_17_013	42	28
PPoPP_17_013	48	36
PPoPP_17_013	54	41
PPoPP_17_014	3	2
PPoPP_17_014	4	2
PPoPP_17_014	5	3
PPoPP_17_014	6	3
PPoPP_17_014	7	3
PPoPP_17_014	8	3
PPoPP_17_014	9	3
PPoPP_17_014	10	3
PPoPP_17_014	11	4
PPoPP_17_014	12	5
PPoPP_17_014	13	5
PPoPP_17_014	14	5
PPoPP_17_014	15	6
PPoPP_17_014	16	7
PPoPP_17_014	18	10
PPoPP_17_014	21	17
PPoPP_17_014	24	23
PPoPP_17_014	30	30
PPoPP_17_014	36	41
PPoPP_17_014	42	48
PPoPP_17_014	48	57
PPoPP_17_014	54	64
PPoPP_17_015	3	0
PPoPP_17_015	4	0
PPoPP_17_015	5	1
PPoPP_17_015	6	1
PPoPP_17_015	7	1
PPoPP_17_015	8	1
PPoPP_17_015	9	1
PPoPP_17_015	10	1
PPoPP_17_015	11	2
PPoPP_17_015	12	2
PPoPP_17_015	13	4
PPoPP_17_015	14	4
PPoPP_17_015	15	4
PPoPP_17_015	16	5
PPoPP_17_015	18	5
PPoPP_17_015	21	9
PPoPP_17_015	24	10
PPoPP_17_015	30	14
PPoPP_17_015	36	18
PPoPP_17_015	42	20
PPoPP_17_015	48	20
PPoPP_17_015	54	21
PPoPP_17_016	3	0
PPoPP_17_016	4	0
PPoPP_17_016	5	0
PPoPP_17_016	6	0
PPoPP_17_016	7	0
PPoPP_17_016	8	0
PPoPP_17_016	9	0
PPoPP_17_016	10	0
PPoPP_17_016	11	0
PPoPP_17_016	12	0
PPoPP_17_016	13	0
PPoPP_17_016	14	0
PPoPP_17_016	15	0
PPoPP_17_016	16	0
PPoPP_17_016	18	0
PPoPP_17_016	21	1
PPoPP_17_016	24	1
PPoPP_17_016	30	1
PPoPP_17_016	36	3
PPoPP_17_016	42	3
PPoPP_17_016	48	3
PPoPP_17_016	54	2
PPoPP_17_017	3	0
PPoPP_17_017	4	1
PPoPP_17_017	5	1
PPoPP_17_017	6	1
PPoPP_17_017	7	1
PPoPP_17_017	8	1
PPoPP_17_017	9	3
PPoPP_17_017	10	3
PPoPP_17_017	11	3
PPoPP_17_017	12	3
PPoPP_17_017	13	3
PPoPP_17_017	14	3
PPoPP_17_017	15	3
PPoPP_17_017	16	3
PPoPP_17_017	18	5
PPoPP_17_017	21	5
PPoPP_17_017	24	6
PPoPP_17_017	30	11
PPoPP_17_017	36	12
PPoPP_17_017	42	13
PPoPP_17_017	48	13
PPoPP_17_017	54	14
PPoPP_17_018	3	0
PPoPP_17_018	4	0
PPoPP_17_018	5	0
PPoPP_17_018	6	1
PPoPP_17_018	7	1
PPoPP_17_018	8	1
PPoPP_17_018	9	2
PPoPP_17_018	10	1
PPoPP_17_018	11	3
PPoPP_17_018	12	3
PPoPP_17_018	13	3
PPoPP_17_018	14	3
PPoPP_17_018	15	3
PPoPP_17_018	16	4
PPoPP_17_018	18	5
PPoPP_17_018	21	6
PPoPP_17_018	24	7
PPoPP_17_018	30	12
PPoPP_17_018	36	15
PPoPP_17_018	42	15
PPoPP_17_018	48	19
PPoPP_17_018	54	19
PPoPP_17_019	3	0
PPoPP_17_019	4	0
PPoPP_17_019	5	0
PPoPP_17_019	6	0
PPoPP_17_019	7	0
PPoPP_17_019	8	1
PPoPP_17_019	9	2
PPoPP_17_019	10	2
PPoPP_17_019	11	2
PPoPP_17_019	12	2
PPoPP_17_019	13	2
PPoPP_17_019	14	2
PPoPP_17_019	15	3
PPoPP_17_019	16	3
PPoPP_17_019	18	3
PPoPP_17_019	21	5
PPoPP_17_019	24	5
PPoPP_17_019	30	6
PPoPP_17_019	36	10
PPoPP_17_019	42	16
PPoPP_17_019	48	18
PPoPP_17_019	54	19
PPoPP_17_020	3	0
PPoPP_17_020	4	0
PPoPP_17_020	5	0
PPoPP_17_020	6	0
PPoPP_17_020	7	0
PPoPP_17_020	8	1
PPoPP_17_020	9	1
PPoPP_17_020	10	2
PPoPP_17_020	11	2
PPoPP_17_020	12	3
PPoPP_17_020	13	5
PPoPP_17_020	14	6
PPoPP_17_020	15	7
PPoPP_17_020	16	7
PPoPP_17_020	18	7
PPoPP_17_020	21	10
PPoPP_17_020	24	10
PPoPP_17_020	30	19
PPoPP_17_020	36	25
PPoPP_17_020	42	30
PPoPP_17_020	48	33
PPoPP_17_020	54	35
PPoPP_17_021	3	0
PPoPP_17_021	4	1
PPoPP_17_021	5	1
PPoPP_17_021	6	1
PPoPP_17_021	7	1
PPoPP_17_021	8	1
PPoPP_17_021	9	1
PPoPP_17_021	10	1
PPoPP_17_021	11	1
PPoPP_17_021	12	1
PPoPP_17_021	13	1
PPoPP_17_021	14	1
PPoPP_17_021	15	2
PPoPP_17_021	16	2
PPoPP_17_021	18	3
PPoPP_17_021	21	6
PPoPP_17_021	24	6
PPoPP_17_021	30	8
PPoPP_17_021	36	11
PPoPP_17_021	42	12
PPoPP_17_021	48	13
PPoPP_17_021	54	15
PPoPP_17_022	3	0
PPoPP_17_022	4	0
PPoPP_17_022	5	0
PPoPP_17_022	6	0
PPoPP_17_022	7	0
PPoPP_17_022	8	0
PPoPP_17_022	9	0
PPoPP_17_022	10	0
PPoPP_17_022	11	0
PPoPP_17_022	12	0
PPoPP_17_022	13	0
PPoPP_17_022	14	1
PPoPP_17_022	15	1
PPoPP_17_022	16	1
PPoPP_17_022	18	1
PPoPP_17_022	21	1
PPoPP_17_022	24	1
PPoPP_17_022	30	3
PPoPP_17_022	36	5
PPoPP_17_022	42	5
PPoPP_17_022	48	5
PPoPP_17_022	54	7
PPoPP_17_023	3	0
PPoPP_17_023	4	0
PPoPP_17_023	5	0
PPoPP_17_023	6	0
PPoPP_17_023	7	0
PPoPP_17_023	8	0
PPoPP_17_023	9	1
PPoPP_17_023	10	1
PPoPP_17_023	11	1
PPoPP_17_023	12	1
PPoPP_17_023	13	1
PPoPP_17_023	14	1
PPoPP_17_023	15	3
PPoPP_17_023	16	3
PPoPP_17_023	18	4
PPoPP_17_023	21	4
PPoPP_17_023	24	4
PPoPP_17_023	30	7
PPoPP_17_023	36	8
PPoPP_17_023	42	9
PPoPP_17_023	48	9
PPoPP_17_023	54	10
PPoPP_17_024	3	0
PPoPP_17_024	4	0
PPoPP_17_024	5	0
PPoPP_17_024	6	0
PPoPP_17_024	7	0
PPoPP_17_024	8	0
PPoPP_17_024	9	2
PPoPP_17_024	10	3
PPoPP_17_024	11	5
PPoPP_17_024	12	4
PPoPP_17_024	13	4
PPoPP_17_024	14	5
PPoPP_17_024	15	5
PPoPP_17_024	16	6
PPoPP_17_024	18	7
PPoPP_17_024	21	8
PPoPP_17_024	24	9
PPoPP_17_024	30	13
PPoPP_17_024	36	22
PPoPP_17_024	42	24
PPoPP_17_024	48	28
PPoPP_17_024	54	33
PPoPP_17_025	3	3
PPoPP_17_025	4	3
PPoPP_17_025	5	4
PPoPP_17_025	6	4
PPoPP_17_025	7	4
PPoPP_17_025	8	4
PPoPP_17_025	9	4
PPoPP_17_025	10	4
PPoPP_17_025	11	4
PPoPP_17_025	12	5
PPoPP_17_025	13	6
PPoPP_17_025	14	6
PPoPP_17_025	15	6
PPoPP_17_025	16	6
PPoPP_17_025	18	6
PPoPP_17_025	21	6
PPoPP_17_025	24	7
PPoPP_17_025	30	12
PPoPP_17_025	36	16
PPoPP_17_025	42	17
PPoPP_17_025	48	18
PPoPP_17_025	54	18
PPoPP_17_026	3	0
PPoPP_17_026	4	0
PPoPP_17_026	5	0
PPoPP_17_026	6	0
PPoPP_17_026	7	0
PPoPP_17_026	8	0
PPoPP_17_026	9	0
PPoPP_17_026	10	0
PPoPP_17_026	11	0
PPoPP_17_026	12	0
PPoPP_17_026	13	0
PPoPP_17_026	14	0
PPoPP_17_026	15	0
PPoPP_17_026	16	0
PPoPP_17_026	18	0
PPoPP_17_026	21	0
PPoPP_17_026	24	0
PPoPP_17_026	30	2
PPoPP_17_026	36	3
PPoPP_17_026	42	3
PPoPP_17_026	48	3
PPoPP_17_026	54	3
PPoPP_17_027	3	0
PPoPP_17_027	4	0
PPoPP_17_027	5	1
PPoPP_17_027	6	1
PPoPP_17_027	7	5
PPoPP_17_027	8	6
PPoPP_17_027	9	10
PPoPP_17_027	10	11
PPoPP_17_027	11	12
PPoPP_17_027	12	13
PPoPP_17_027	13	15
PPoPP_17_027	14	16
PPoPP_17_027	15	17
PPoPP_17_027	16	18
PPoPP_17_027	18	21
PPoPP_17_027	21	33
PPoPP_17_027	24	44
PPoPP_17_027	30	61
PPoPP_17_027	36	79
PPoPP_17_027	42	94
PPoPP_17_027	48	120
PPoPP_17_027	54	136
PPoPP_17_028	3	0
PPoPP_17_028	4	0
PPoPP_17_028	5	0
PPoPP_17_028	6	0
PPoPP_17_028	7	1
PPoPP_17_028	8	1
PPoPP_17_028	9	1
PPoPP_17_028	10	1
PPoPP_17_028	11	1
PPoPP_17_028	12	1
PPoPP_17_028	13	2
PPoPP_17_028	14	3
PPoPP_17_028	15	3
PPoPP_17_028	16	3
PPoPP_17_028	18	4
PPoPP_17_028	21	4
PPoPP_17_028	24	4
PPoPP_17_028	30	9
PPoPP_17_028	36	10
PPoPP_17_028	42	13
PPoPP_17_028	48	16
PPoPP_17_028	54	18
PPoPP_17_029	3	0
PPoPP_17_029	4	0
PPoPP_17_029	5	0
PPoPP_17_029	6	0
PPoPP_17_029	7	0
PPoPP_17_029	8	0
PPoPP_17_029	9	0
PPoPP_17_029	10	0
PPoPP_17_029	11	0
PPoPP_17_029	12	0
PPoPP_17_029	13	0
PPoPP_17_029	14	0
PPoPP_17_029	15	0
PPoPP_17_029	16	0
PPoPP_17_029	18	1
PPoPP_17_029	21	1
PPoPP_17_029	24	3
PPoPP_17_029	30	4
PPoPP_17_029	36	4
PPoPP_17_029	42	6
PPoPP_17_029	48	8
PPoPP_17_029	54	9
HPCA_17_001	3	0
HPCA_17_001	4	0
HPCA_17_001	5	0
HPCA_17_001	6	0
HPCA_17_001	7	1
HPCA_17_001	8	1
HPCA_17_001	9	1
HPCA_17_001	10	1
HPCA_17_001	11	1
HPCA_17_001	12	4
HPCA_17_001	13	5
HPCA_17_001	14	8
HPCA_17_001	15	8
HPCA_17_001	16	9
HPCA_17_001	18	11
HPCA_17_001	21	16
HPCA_17_001	24	22
HPCA_17_001	30	26
HPCA_17_001	36	36
HPCA_17_001	42	39
HPCA_17_001	48	47
HPCA_17_001	54	55
HPCA_17_002	3	0
HPCA_17_002	4	0
HPCA_17_002	5	0
HPCA_17_002	6	1
HPCA_17_002	7	1
HPCA_17_002	8	1
HPCA_17_002	9	1
HPCA_17_002	10	1
HPCA_17_002	11	2
HPCA_17_002	12	3
HPCA_17_002	13	3
HPCA_17_002	14	4
HPCA_17_002	15	4
HPCA_17_002	16	5
HPCA_17_002	18	5
HPCA_17_002	21	6
HPCA_17_002	24	7
HPCA_17_002	30	9
HPCA_17_002	36	11
HPCA_17_002	42	14
HPCA_17_002	48	13
HPCA_17_002	54	15
HPCA_17_003	5	0
HPCA_17_003	5	0
HPCA_17_003	6	0
HPCA_17_003	7	0
HPCA_17_003	8	0
HPCA_17_003	9	0
HPCA_17_003	10	1
HPCA_17_003	11	2
HPCA_17_003	12	2
HPCA_17_003	13	2
HPCA_17_003	14	2
HPCA_17_003	15	2
HPCA_17_003	16	2
HPCA_17_003	18	2
HPCA_17_003	21	5
HPCA_17_003	24	8
HPCA_17_003	30	12
HPCA_17_003	36	16
HPCA_17_003	42	16
HPCA_17_003	48	20
HPCA_17_003	54	21
HPCA_17_004	3	0
HPCA_17_004	5	1
HPCA_17_004	5	1
HPCA_17_004	6	1
HPCA_17_004	7	2
HPCA_17_004	8	4
HPCA_17_004	9	6
HPCA_17_004	10	6
HPCA_17_004	11	8
HPCA_17_004	12	9
HPCA_17_004	13	10
HPCA_17_004	14	11
HPCA_17_004	15	11
HPCA_17_004	16	13
HPCA_17_004	18	16
HPCA_17_004	21	25
HPCA_17_004	24	28
HPCA_17_004	30	34
HPCA_17_004	36	58
HPCA_17_004	42	69
HPCA_17_004	48	76
HPCA_17_004	54	87
HPCA_17_005	3	0
HPCA_17_005	5	0
HPCA_17_005	5	0
HPCA_17_005	6	2
HPCA_17_005	7	2
HPCA_17_005	8	2
HPCA_17_005	9	4
HPCA_17_005	10	4
HPCA_17_005	11	4
HPCA_17_005	12	4
HPCA_17_005	13	5
HPCA_17_005	14	8
HPCA_17_005	15	9
HPCA_17_005	16	10
HPCA_17_005	18	11
HPCA_17_005	21	13
HPCA_17_005	24	13
HPCA_17_005	30	20
HPCA_17_005	36	25
HPCA_17_005	42	31
HPCA_17_005	48	39
HPCA_17_005	54	48
HPCA_17_006	3	1
HPCA_17_006	5	1
HPCA_17_006	5	1
HPCA_17_006	6	1
HPCA_17_006	7	1
HPCA_17_006	8	1
HPCA_17_006	9	1
HPCA_17_006	10	1
HPCA_17_006	11	1
HPCA_17_006	12	2
HPCA_17_006	13	2
HPCA_17_006	14	3
HPCA_17_006	15	5
HPCA_17_006	16	5
HPCA_17_006	18	6
HPCA_17_006	21	9
HPCA_17_006	24	11
HPCA_17_006	30	24
HPCA_17_006	36	30
HPCA_17_006	42	35
HPCA_17_006	48	35
HPCA_17_006	54	38
HPCA_17_007	3	0
HPCA_17_007	5	1
HPCA_17_007	5	1
HPCA_17_007	6	1
HPCA_17_007	7	2
HPCA_17_007	8	2
HPCA_17_007	9	2
HPCA_17_007	10	3
HPCA_17_007	11	3
HPCA_17_007	12	3
HPCA_17_007	13	3
HPCA_17_007	14	3
HPCA_17_007	15	4
HPCA_17_007	16	4
HPCA_17_007	18	4
HPCA_17_007	21	5
HPCA_17_007	24	5
HPCA_17_007	30	7
HPCA_17_007	36	8
HPCA_17_007	42	9
HPCA_17_007	48	8
HPCA_17_007	54	9
HPCA_17_008	3	0
HPCA_17_008	5	0
HPCA_17_008	5	0
HPCA_17_008	6	0
HPCA_17_008	7	0
HPCA_17_008	8	0
HPCA_17_008	9	0
HPCA_17_008	10	0
HPCA_17_008	11	0
HPCA_17_008	12	0
HPCA_17_008	13	0
HPCA_17_008	14	0
HPCA_17_008	15	0
HPCA_17_008	16	0
HPCA_17_008	18	1
HPCA_17_008	21	2
HPCA_17_008	24	2
HPCA_17_008	30	7
HPCA_17_008	36	10
HPCA_17_008	42	15
HPCA_17_008	48	15
HPCA_17_008	54	19
HPCA_17_009	3	0
HPCA_17_009	5	0
HPCA_17_009	5	0
HPCA_17_009	6	0
HPCA_17_009	7	0
HPCA_17_009	8	0
HPCA_17_009	9	0
HPCA_17_009	10	0
HPCA_17_009	11	0
HPCA_17_009	12	0
HPCA_17_009	13	0
HPCA_17_009	14	0
HPCA_17_009	15	0
HPCA_17_009	16	0
HPCA_17_009	18	0
HPCA_17_009	21	0
HPCA_17_009	24	0
HPCA_17_009	30	0
HPCA_17_009	36	1
HPCA_17_009	42	1
HPCA_17_009	48	2
HPCA_17_009	54	4
HPCA_17_010	3	0
HPCA_17_010	5	0
HPCA_17_010	5	0
HPCA_17_010	6	0
HPCA_17_010	7	1
HPCA_17_010	8	1
HPCA_17_010	9	1
HPCA_17_010	10	1
HPCA_17_010	11	1
HPCA_17_010	12	1
HPCA_17_010	13	2
HPCA_17_010	14	4
HPCA_17_010	15	6
HPCA_17_010	16	6
HPCA_17_010	18	6
HPCA_17_010	21	10
HPCA_17_010	24	11
HPCA_17_010	30	18
HPCA_17_010	36	27
HPCA_17_010	42	30
HPCA_17_010	48	35
HPCA_17_010	54	38
HPCA_17_011	3	0
HPCA_17_011	5	0
HPCA_17_011	5	0
HPCA_17_011	6	0
HPCA_17_011	7	0
HPCA_17_011	8	0
HPCA_17_011	9	0
HPCA_17_011	10	0
HPCA_17_011	11	0
HPCA_17_011	12	1
HPCA_17_011	13	1
HPCA_17_011	14	1
HPCA_17_011	15	1
HPCA_17_011	16	2
HPCA_17_011	18	3
HPCA_17_011	21	4
HPCA_17_011	24	6
HPCA_17_011	30	11
HPCA_17_011	36	13
HPCA_17_011	42	16
HPCA_17_011	48	15
HPCA_17_011	54	18
HPCA_17_012	3	0
HPCA_17_012	5	0
HPCA_17_012	5	0
HPCA_17_012	6	0
HPCA_17_012	7	0
HPCA_17_012	8	0
HPCA_17_012	9	0
HPCA_17_012	10	0
HPCA_17_012	11	0
HPCA_17_012	12	0
HPCA_17_012	13	1
HPCA_17_012	14	2
HPCA_17_012	15	2
HPCA_17_012	16	2
HPCA_17_012	18	3
HPCA_17_012	21	3
HPCA_17_012	24	6
HPCA_17_012	30	6
HPCA_17_012	36	7
HPCA_17_012	42	8
HPCA_17_012	48	10
HPCA_17_012	54	10
HPCA_17_013	3	0
HPCA_17_013	5	0
HPCA_17_013	5	0
HPCA_17_013	6	0
HPCA_17_013	7	0
HPCA_17_013	8	0
HPCA_17_013	9	1
HPCA_17_013	10	2
HPCA_17_013	11	2
HPCA_17_013	12	2
HPCA_17_013	13	2
HPCA_17_013	14	2
HPCA_17_013	15	2
HPCA_17_013	16	2
HPCA_17_013	18	3
HPCA_17_013	21	3
HPCA_17_013	24	3
HPCA_17_013	30	3
HPCA_17_013	36	3
HPCA_17_013	42	5
HPCA_17_013	48	7
HPCA_17_013	54	8
HPCA_17_014	3	0
HPCA_17_014	5	0
HPCA_17_014	5	0
HPCA_17_014	6	0
HPCA_17_014	7	1
HPCA_17_014	8	2
HPCA_17_014	9	2
HPCA_17_014	10	3
HPCA_17_014	11	3
HPCA_17_014	12	3
HPCA_17_014	13	3
HPCA_17_014	14	3
HPCA_17_014	15	4
HPCA_17_014	16	4
HPCA_17_014	18	4
HPCA_17_014	21	6
HPCA_17_014	24	6
HPCA_17_014	30	7
HPCA_17_014	36	11
HPCA_17_014	42	13
HPCA_17_014	48	15
HPCA_17_014	54	19
HPCA_17_015	3	0
HPCA_17_015	5	0
HPCA_17_015	5	0
HPCA_17_015	6	0
HPCA_17_015	7	0
HPCA_17_015	8	0
HPCA_17_015	9	0
HPCA_17_015	10	0
HPCA_17_015	11	0
HPCA_17_015	12	0
HPCA_17_015	13	0
HPCA_17_015	14	0
HPCA_17_015	15	0
HPCA_17_015	16	0
HPCA_17_015	18	1
HPCA_17_015	21	1
HPCA_17_015	24	1
HPCA_17_015	30	2
HPCA_17_015	36	3
HPCA_17_015	42	4
HPCA_17_015	48	6
HPCA_17_015	54	10
HPCA_17_016	3	3
HPCA_17_016	5	11
HPCA_17_016	5	12
HPCA_17_016	6	12
HPCA_17_016	7	12
HPCA_17_016	8	14
HPCA_17_016	9	15
HPCA_17_016	10	16
HPCA_17_016	11	17
HPCA_17_016	12	18
HPCA_17_016	13	19
HPCA_17_016	14	20
HPCA_17_016	15	20
HPCA_17_016	16	38
HPCA_17_016	18	44
HPCA_17_016	21	50
HPCA_17_016	24	54
HPCA_17_016	30	67
HPCA_17_016	36	75
HPCA_17_016	42	83
HPCA_17_016	48	90
HPCA_17_016	54	99
HPCA_17_017	3	0
HPCA_17_017	5	1
HPCA_17_017	5	1
HPCA_17_017	6	1
HPCA_17_017	7	1
HPCA_17_017	8	1
HPCA_17_017	9	1
HPCA_17_017	10	1
HPCA_17_017	11	1
HPCA_17_017	12	1
HPCA_17_017	13	1
HPCA_17_017	14	1
HPCA_17_017	15	1
HPCA_17_017	16	2
HPCA_17_017	18	2
HPCA_17_017	21	3
HPCA_17_017	24	4
HPCA_17_017	30	5
HPCA_17_017	36	7
HPCA_17_017	42	8
HPCA_17_017	48	11
HPCA_17_017	54	14
HPCA_17_018	3	0
HPCA_17_018	5	0
HPCA_17_018	5	0
HPCA_17_018	6	1
HPCA_17_018	7	1
HPCA_17_018	8	1
HPCA_17_018	9	2
HPCA_17_018	10	2
HPCA_17_018	11	3
HPCA_17_018	12	4
HPCA_17_018	13	5
HPCA_17_018	14	6
HPCA_17_018	15	6
HPCA_17_018	16	6
HPCA_17_018	18	8
HPCA_17_018	21	9
HPCA_17_018	24	14
HPCA_17_018	30	22
HPCA_17_018	36	24
HPCA_17_018	42	27
HPCA_17_018	48	31
HPCA_17_018	54	34
HPCA_17_019	3	1
HPCA_17_019	5	1
HPCA_17_019	5	1
HPCA_17_019	6	1
HPCA_17_019	7	2
HPCA_17_019	8	2
HPCA_17_019	9	3
HPCA_17_019	10	4
HPCA_17_019	11	4
HPCA_17_019	12	4
HPCA_17_019	13	4
HPCA_17_019	14	4
HPCA_17_019	15	6
HPCA_17_019	16	7
HPCA_17_019	18	7
HPCA_17_019	21	7
HPCA_17_019	24	10
HPCA_17_019	30	13
HPCA_17_019	36	14
HPCA_17_019	42	14
HPCA_17_019	48	24
HPCA_17_019	54	26
HPCA_17_020	3	0
HPCA_17_020	5	0
HPCA_17_020	5	0
HPCA_17_020	6	0
HPCA_17_020	7	0
HPCA_17_020	8	0
HPCA_17_020	9	0
HPCA_17_020	10	0
HPCA_17_020	11	1
HPCA_17_020	12	1
HPCA_17_020	13	1
HPCA_17_020	14	1
HPCA_17_020	15	1
HPCA_17_020	16	1
HPCA_17_020	18	1
HPCA_17_020	21	3
HPCA_17_020	24	7
HPCA_17_020	30	9
HPCA_17_020	36	14
HPCA_17_020	42	16
HPCA_17_020	48	18
HPCA_17_020	54	20
HPCA_17_021	3	1
HPCA_17_021	5	1
HPCA_17_021	5	1
HPCA_17_021	6	1
HPCA_17_021	7	1
HPCA_17_021	8	1
HPCA_17_021	9	2
HPCA_17_021	10	2
HPCA_17_021	11	2
HPCA_17_021	12	2
HPCA_17_021	13	2
HPCA_17_021	14	3
HPCA_17_021	15	3
HPCA_17_021	16	4
HPCA_17_021	18	4
HPCA_17_021	21	4
HPCA_17_021	24	5
HPCA_17_021	30	5
HPCA_17_021	36	8
HPCA_17_021	42	10
HPCA_17_021	48	10
HPCA_17_021	54	11
HPCA_17_022	3	0
HPCA_17_022	5	0
HPCA_17_022	5	0
HPCA_17_022	6	0
HPCA_17_022	7	0
HPCA_17_022	8	0
HPCA_17_022	9	0
HPCA_17_022	10	0
HPCA_17_022	11	0
HPCA_17_022	12	0
HPCA_17_022	13	1
HPCA_17_022	14	1
HPCA_17_022	15	1
HPCA_17_022	16	1
HPCA_17_022	18	1
HPCA_17_022	21	4
HPCA_17_022	24	9
HPCA_17_022	30	14
HPCA_17_022	36	16
HPCA_17_022	42	26
HPCA_17_022	48	35
HPCA_17_022	54	41
HPCA_17_023	3	0
HPCA_17_023	5	0
HPCA_17_023	5	0
HPCA_17_023	6	0
HPCA_17_023	7	0
HPCA_17_023	8	0
HPCA_17_023	9	0
HPCA_17_023	10	0
HPCA_17_023	11	1
HPCA_17_023	12	2
HPCA_17_023	13	2
HPCA_17_023	14	3
HPCA_17_023	15	3
HPCA_17_023	16	3
HPCA_17_023	18	3
HPCA_17_023	21	6
HPCA_17_023	24	9
HPCA_17_023	30	11
HPCA_17_023	36	13
HPCA_17_023	42	16
HPCA_17_023	48	17
HPCA_17_023	54	20
HPCA_17_024	3	0
HPCA_17_024	5	0
HPCA_17_024	5	0
HPCA_17_024	6	0
HPCA_17_024	7	0
HPCA_17_024	8	0
HPCA_17_024	9	0
HPCA_17_024	10	0
HPCA_17_024	11	0
HPCA_17_024	12	0
HPCA_17_024	13	1
HPCA_17_024	14	1
HPCA_17_024	15	1
HPCA_17_024	16	2
HPCA_17_024	18	3
HPCA_17_024	21	6
HPCA_17_024	24	7
HPCA_17_024	30	9
HPCA_17_024	36	12
HPCA_17_024	42	17
HPCA_17_024	48	19
HPCA_17_024	54	22
HPCA_17_025	3	0
HPCA_17_025	5	1
HPCA_17_025	5	1
HPCA_17_025	6	2
HPCA_17_025	7	2
HPCA_17_025	8	2
HPCA_17_025	9	2
HPCA_17_025	10	3
HPCA_17_025	11	3
HPCA_17_025	12	3
HPCA_17_025	13	3
HPCA_17_025	14	4
HPCA_17_025	15	4
HPCA_17_025	16	4
HPCA_17_025	18	6
HPCA_17_025	21	7
HPCA_17_025	24	10
HPCA_17_025	30	11
HPCA_17_025	36	14
HPCA_17_025	42	18
HPCA_17_025	48	22
HPCA_17_025	54	24
HPCA_17_026	3	0
HPCA_17_026	5	2
HPCA_17_026	5	2
HPCA_17_026	6	3
HPCA_17_026	7	3
HPCA_17_026	8	3
HPCA_17_026	9	4
HPCA_17_026	10	4
HPCA_17_026	11	4
HPCA_17_026	12	6
HPCA_17_026	13	6
HPCA_17_026	14	9
HPCA_17_026	15	9
HPCA_17_026	16	11
HPCA_17_026	18	15
HPCA_17_026	21	17
HPCA_17_026	24	23
HPCA_17_026	30	37
HPCA_17_026	36	50
HPCA_17_026	42	59
HPCA_17_026	48	77
HPCA_17_026	54	95
HPCA_17_027	3	0
HPCA_17_027	5	0
HPCA_17_027	5	0
HPCA_17_027	6	0
HPCA_17_027	7	0
HPCA_17_027	8	0
HPCA_17_027	9	1
HPCA_17_027	10	1
HPCA_17_027	11	1
HPCA_17_027	12	1
HPCA_17_027	13	3
HPCA_17_027	14	5
HPCA_17_027	15	5
HPCA_17_027	16	7
HPCA_17_027	18	8
HPCA_17_027	21	11
HPCA_17_027	24	13
HPCA_17_027	30	22
HPCA_17_027	36	25
HPCA_17_027	42	34
HPCA_17_027	48	41
HPCA_17_027	54	55
HPCA_17_028	3	0
HPCA_17_028	5	1
HPCA_17_028	5	1
HPCA_17_028	6	1
HPCA_17_028	7	2
HPCA_17_028	8	3
HPCA_17_028	9	4
HPCA_17_028	10	6
HPCA_17_028	11	6
HPCA_17_028	12	9
HPCA_17_028	13	9
HPCA_17_028	14	9
HPCA_17_028	15	10
HPCA_17_028	16	12
HPCA_17_028	18	12
HPCA_17_028	21	16
HPCA_17_028	24	17
HPCA_17_028	30	21
HPCA_17_028	36	24
HPCA_17_028	42	26
HPCA_17_028	48	32
HPCA_17_028	54	31
HPCA_17_029	3	0
HPCA_17_029	5	0
HPCA_17_029	5	0
HPCA_17_029	6	0
HPCA_17_029	7	0
HPCA_17_029	8	0
HPCA_17_029	9	1
HPCA_17_029	10	0
HPCA_17_029	11	3
HPCA_17_029	12	3
HPCA_17_029	13	4
HPCA_17_029	14	5
HPCA_17_029	15	5
HPCA_17_029	16	6
HPCA_17_029	18	7
HPCA_17_029	21	9
HPCA_17_029	24	11
HPCA_17_029	30	16
HPCA_17_029	36	17
HPCA_17_029	42	21
HPCA_17_029	48	30
HPCA_17_029	54	33
HPCA_17_030	3	0
HPCA_17_030	5	0
HPCA_17_030	5	0
[truncated: 49,010 more rows]
