# Supplementary material for: Metrics and methods in the evaluation of prestige bias in peer review: A case study in computer systems conferences
Source: PLoS One. 2022 Feb 25;17(2):e0264131. doi: 10.1371/journal.pone.0264131 (PMC8880855; doi:10.1371/journal.pone.0264131)
Supplement: S1 Dataset — (ZIP) [file pone.0264131.s001.zip › sysconf/features/citations.md]

The file `citations.csv` contains A mapping from papers to GS citations over time.
The data was generated by `/Users/eitan/Dropbox/sysconf/src/gather_papers.py` from git hash 5acc5fc


### Field description {-}

  * `key` (string): Paper ID.
  * `months` (int): Months since publiucation.
  * `citations` (int): Total citations for this paper on this date.
