# Supplementary material for: Metrics and methods in the evaluation of prestige bias in peer review: A case study in computer systems conferences
Source: PLoS One. 2022 Feb 25;17(2):e0264131. doi: 10.1371/journal.pone.0264131 (PMC8880855; doi:10.1371/journal.pone.0264131)
Supplement: S1 Dataset — (ZIP) [file pone.0264131.s001.zip › sysconf/features/coauthors.md]

The file `coauthors.csv` contains Lists of co-author pairs. For a given paper with n distinct authors, all n*(n-1)/2 pairs will show up in distinct rows. The ordering of the pair is alphabetical, and each pair only appears once per paper. All authors are also paired with themselves.
The data was generated by `src/authorship_graph.py` from git hash 5ed445c


### Field description {-}

  * `paper` (string): The key of the coauthored paper.
  * `name1` (string): Full person name for author 1, normalized and quoted.
  * `gs_email1` (string): The email affiliation of author 1 as reported by GS.
  * `name2` (string): Full person name for author 2, normalized and quoted.
  * `gs_email2` (string): The email affiliation of author 2 as reported by GS.
