# Supplementary material for: Metrics and methods in the evaluation of prestige bias in peer review: A case study in computer systems conferences
Source: PLoS One. 2022 Feb 25;17(2):e0264131. doi: 10.1371/journal.pone.0264131 (PMC8880855; doi:10.1371/journal.pone.0264131)
Supplement: S1 Dataset — (ZIP) [file pone.0264131.s001.zip › sysconf/features/confs.csv]

conference	is_org_ACM	is_org_IEEE	is_org_USENIX	field	subfield	url	country	postdate	month_of_year	months_since_published	deadline_day_of_week	review_days	mean_pages	submissions	min_reviews	total_reviews	double_blind	rebuttal	open_access	diversity_effort	age	past_papers	mean_historical_length	past_citations	mean_historical_citations	h5_index	h5_median	chairs_num	pc_size	pc_author_ratio	npapers	authors_num	mean_authors_per_paper	acceptance_rate	pc_paper_ratio	full_name
CIDR_17	False	False	False	Systems	Databases	http://cidrdb.org/cidr2017/	US	2017-01-08	1	59	SUN	53	8.94	78	5		False	False	True	False	8	293	36.625			30	53	3	30	0.155	32	213	6.656	0.41	0.375	The biennial Conference on Innovative Data Systems Research
PPoPP_17	True	False	False	Systems	Concurrency	http://ppopp17.sigplan.org/	US	2017-02-04	2	58	MON	103	13.9	132	4	660	True	True	False	False	29	862	29.724	11045	12.813	34	50	1	44	0.361	29	122	4.207	0.22	0.207	SIGPLAN Symposium on Principles and Practice of Parallel Programming
HPCA_17	False	True	False	Systems	Architecture	http://hpca2017.org	US	2017-02-04	2	58	MON	72	12.02	224	4	1114	False	False	False	False	22	822	37.364	14853	18.069	42	61	1	46	0.219	50	215	4.3	0.223	0.2	The IEEE Symposium on High Performance Computer Architecture
NDSS_17	False	False	False	Systems	Security	https://www.ndss-symposium.org/ndss2017/	US	2017-02-26	2	58	FRI	67	15.04	423	2		True	False	True	False	20	533	26.65			51	84	2	63	0.199	68	327	4.809	0.161	0.235	The Network and Distributed System Security Symposium
FAST_17	False	False	True	Systems	Storage	https://www.usenix.org/conference/fast17/	US	2017-02-27	2	58	TUE	76	14.44	116	3	479	True	False	True	True	15	168	11.2	2651	15.78	41	72	2	34	0.303	27	119	4.407	0.233	0.333	USENIX Conference on File and Storage Technologies
NSDI_17	False	False	True	Systems	Network	https://www.usenix.org/conference/nsdi17/	US	2017-03-27	3	57	WED	75	15.81	254	3	1056	True	False	True	True	13	119	9.154	4844	40.706	59	105	2	42	0.217	42	203	4.833	0.165	0.238	USENIX Symposium on Networked Systems Design and Implementation
ASPLOS_17	True	False	False	Systems	Architecture	http://novel.ict.ac.cn/ASPLOS2017/	CN	2017-04-08	4	56	MON	87	14.42	320	3	1440	True	True	False	False	35	670	19.143	23803	35.527	49	102	1	49	0.202	56	247	4.411	0.175	0.161	ACM International Conference on Architectural Support for Programming Languages and Operating Systems
VEE_17	True	False	False	Systems	Virtualization	http://conf.researchr.org/home/vee-2017	CN	2017-04-09	4	56	WED	68	14.22	43	3	160	True	True	False	False	13	220	16.923	2866	13.027			2	19	0.224	18	85	4.722	0.419	0.056	International Conference on Virtual Execution Environments
ICPE_17	True	False	False	Systems	Benchmarking	https://icpe2017.spec.org/	IT	2017-04-22	4	56	FRI	42	11.34	83	3	249	False	False	False	False	19	579	30.474	2810	4.853	21	25	2	42	0.431	29	102	3.517	0.349	0.207	ACM/SPEC International Conference on Performance Engineering
ISPASS_17	False	False	False	Systems	Benchmarking	http://www.ispass.org/ispass2017/	US	2017-04-24	4	56	FRI	108	10.58	81	4	387	True	True	False	True	17	465	27.353	4071	8.755	24	34	1	39	0.408	24	98	4.083	0.296	0.125	IEEE International Symposium on Performance Analysis of Systems and Software
EuroSys_17	True	False	True	Systems	Concurrency	https://eurosys2017.github.io/	RS	2017-04-23	4	56	FRI	94	15.15	188	3	830	True	False	False	False	11	614	55.818	8383	13.653	38	87	4	47	0.302	41	169	4.122	0.218	0.195	The European Conference on Computer Systems
HotOS_17	True	False	False	Systems	Operating Systems	https://www.sigops.org/hotos/hotos17/	CA	2017-05-07	5	55	WED	72	6.52	94	3	320	False	False	False	False	30							2	9	0.098	29	112	3.862	0.309	0.138	Workshop on Hot Topics in Operating Systems
CCGrid_17	True	True	False	Systems	Cloud Computing	https://www.arcos.inf.uc3m.es/wp/ccgrid2017/	ES	2017-05-14	5	55	WED	60	9.21	286	4		False	False	False	False	16	1691	105.688	10596	6.266	82	131	3	221	0.753	72	296	4.111	0.252	0.264	IEEE/ACM CCGrid
SIGMOD_17	True	False	False	Systems	Databases	http://sigmod2017.org/	US	2017-05-14	5	55	FRI	145	15.43	489	3	1567	True	True	False	False	47	5408	115.064	131930	24.395	65	93	3	176	0.534	96	335	3.49	0.196	0.438	International Conference on Management of Data
PODS_17	True	False	False	Systems	Databases	http://sigmod2017.org/pods-program/	US	2017-05-14	5	55	SUN	140	15.45	101	4	554	False	False	True	False	36	954	26.5	25765	27.007	26	55	1	21	0.242	29	91	3.138	0.287	0.138	Symposium on Principles of Database Systems
SYSTOR_17	True	False	False	Systems	Storage	https://www.systor.org/2017/	IL	2017-05-22	5	55	TUE	29	10.44	47	3	138	False	False	False	False	10	166	16.6	566	3.41	17	25	2	33	0.547	16	64	4.0	0.34	0.188	International Systems and Storage Conference
HCW_17	False	True	False	Systems	Heterogeneous Computing	http://hcw.eecs.wsu.edu/	US	2017-05-29	5	55	MON	25	11.43	15	3	45	False	False	False	False	26							1	21	0.815	7	27	3.857	0.467	0.143	International Heterogeneity in Computing Workshop
IPDPS_17	False	True	False	Systems	Concurrency	http://www.ipdps.org/ipdps2017/	US	2017-05-29	5	55	SUN	77	10.42	508	4	2321	False	False	False	False	31	4885	157.581	24678	5.052	41	59	9	286	0.658	116	447	3.853	0.228	0.448	International Parallel and Distributed Processing Symposium
SIGMETRICS_17	True	False	False	Systems	Benchmarking	http://www.sigmetrics.org/sigmetrics2017	US	2017-06-05	6	54	TUE	147	26.97	203	3	1071	True	True	False	False	44	1621	36.841	19204	11.847	40	66	3	59	0.584	27	101	3.741	0.133	0.222	SIGMETRICS
ISC_17	False	False	False	Systems	High-Performance Computing	http://isc-hpc.com/id-2017.html	DE	2017-06-18	6	54	FRI	73	19.14	66	3		True	True	False	True	31							2	55	0.576	22	99	4.5	0.333	0.182	ISC High Performance
ISCA_17	True	True	False	Systems	Architecture	http://isca17.ece.utoronto.ca/doku.php	CA	2017-06-24	6	54	FRI	110	13.24	322	5	1610	True	True	False	True	44	2089	47.477	48682	23.304	50	79	1	70	0.241	54	295	5.463	0.168	0.407	International Symposium on Computer Architecture
CLOUD_17	False	True	False	Systems	Cloud Computing	http://www.thecloudcomputing.org/2017/	US	2017-06-25	6	54	MON	63	8.17	110	3	453	False	False	False	False	10	926	92.6	4577	4.943	43	60	1	129	1.173	29	110	3.793	0.264	0.31	International Conference on Cloud Computing
HPDC_17	True	False	False	Systems	High-Performance Computing	http://www.hpdc.org/2017/	US	2017-06-28	6	54	TUE	71	12.21	100	3	350	False	False	False	False	25	1314	52.56	9372	7.132	29	44	2	46	0.632	19	76	4.0	0.19	0.368	International Symposium on High Performance Parallel and Distributed Computing
HotCloud_17	False	False	True	Systems	Cloud Computing	https://www.usenix.org/conference/hotcloud17	US	2017-07-10	7	53	TUE	35	7	58	3	174	False	False	True	True	9	157	17.444			25	36	2	24	0.406	19	64	3.368	0.328	0.105	Workshop in Hot Topics in Cloud Computing
HotStorage_17	False	False	True	Systems	Storage	https://www.usenix.org/conference/hotstorage17	US	2017-07-10	7	53	THU	35	6.29	58	3	188	False	False	True	True	9	126	14.0					2	21	0.245	21	94	4.476	0.362	0.19	Workshop on Hot Topics in Storage and File Systems
ATC_17	False	False	True	Systems	Operating Systems	https://www.usenix.org/conference/atc17	US	2017-07-12	7	53	TUE	73	13.52	277	2	920	False	False	True	True	25	796	31.84			36	65	2	33	0.125	60	279	4.65	0.217	0.183	Annual Technical Conference
SPAA_17	True	False	False	Systems	Concurrency	http://spaa.acm.org/2017/index.html	US	2017-07-24	7	53	THU	73	10	127	4	546	False	True	False	False	29	1172	40.414	10826	9.237	21	30	1	40	0.476	31	84	2.71	0.244	0.194	Symposium on Parallelism in Alogirmths and Architectures
PODC_17	True	False	False	Systems	Concurrency	https://www.podc.org/podc2017/	US	2017-07-25	7	53	WED	70	9.76	154	3	500	False	False	False	False	35	1746	49.886	20260	11.604	25	31	1	38	0.386	38	101	2.658	0.247	0.158	Symposium on Principles of Distributed Computing
ICPP_17	False	True	False	Systems	Concurrency	http://www.icpp-conf.org/2017/index.php	UK	2017-08-14	8	52	WED	54	9.92	210	3	794	False	False	False	False	46					20	34	10	136	0.624	60	234	3.9	0.286	0.15	International Conference on Parallel Processing
SIGCOMM_17	True	False	False	Systems	Network	http://conferences.sigcomm.org/sigcomm/2017/	US	2017-08-21	8	52	FRI	98	13.92	250	3	1150	True	False	True	True	40	3468	86.7	67997	19.607	46	65	2	50	0.241	36	216	6.0	0.144	0.417	SIGCOMM Conference
EuroPar_17	False	False	False	Systems	Concurrency	http://europar2017.usc.es/	ES	2017-08-30	8	52	THU	69	13.52	176	3	691	False	False	False	False	23					24	33	4	86	0.503	50	179	3.58	0.284	0.16	International European Conference on Parallel and Distributed Computing
Cluster_17	False	True	False	Systems	High-Performance Computing	https://cluster17.github.io/	US	2017-09-05	9	51	MON	46	9.4	217	3		False	False	False	False	18	1292	71.778	5491	4.25	21	31	2	133	0.491	65	273	4.2	0.3	0.385	Cluster
PACT_17	True	True	False	Systems	Architecture	https://parasol.tamu.edu/pact17/	US	2017-09-11	9	51	TUE	50	12.76	108	5	540	True	True	False	False	25	977	39.08	9236	9.453	33	45	1	33	0.382	25	89	3.56	0.231	0.04	International Conference on Parallel Architectures and Compilation Techniques
MASCOTS_17	False	True	False	Systems	Benchmarking	http://mascots2017.cs.ucalgary.ca/	CA	2017-09-20	9	51	TUE	59	10.95	84	3	341	False	False	False	False	25	1376	55.04	6178	4.49	19	27	2	61	0.84	20	75	3.75	0.238	0.35	International Symposium on the Modeling, Analysis, and Simulation of Computer and Telecommunication Systems
SOCC_17	True	False	False	Systems	Cloud Computing	https://acmsocc.github.io/2017/	US	2017-09-25	9	51	FRI	74	13.36		3		False	False	True	False	8	173	21.625	3219	18.607	30	54	2	52	0.277	45	195	4.333		0.133	Symposium on Cloud Computing
IISWC_17	False	True	False	Systems	Benchmarking	http://www.iiswc.org/iiswc2017/index.html	US	2017-10-02	10	51	FRI	53	8.32	83	3	301	True	False	False	False	19	361	19.0	4247	11.765	19	37	1	27	0.231	31	121	3.903	0.373	0.097	International Symposium on Workload Characterization
SP_17	False	True	False	Systems	Security	https://www.ieee-security.org/TC/SP2017/index.html	US	2017-05-22	5	55	FRI	63	18.18	419	2	1516	True	False	False	True	38	924	24.316	22501	24.352	78	109	2	62	0.223	60	287	4.783	0.143	0.233	Security and Privacy
MICRO_17	True	True	False	Systems	Architecture	https://www.microarch.org/micro50/	US	2017-10-16	10	50	TUE	58	13.52	327	3	1590	True	True	False	False	50	1523	30.46	26320	17.282	41	63	2	61	0.206	61	306	5.016	0.187	0.295	International Symposium on Microarchitecture
MobiCom_17	True	False	False	Systems	Network	https://sigmobile.org/mobicom/2017/	US	2017-10-17	10	50	THU	84	13.06	186	3	879	True	False	False	True	23	2223	96.652	41781	18.795	45	82	2	60	0.378	35	164	4.686	0.188	0.429	International Conference on Mobile Computing and Networking
IGSC_17	False	True	False	Systems	Energy	http://igsc.eecs.wsu.edu/	US	2017-10-23	10	50	FRI	31	7.39		3		False	False	False	False	8					17	37	1	48	0.59	23	83	3.609		0.435	International Green and Sustainable Computing Conference
ICAC_17	False	True	False	Systems	Operating Systems	http://icac2017.ece.ohio-state.edu/	US	2017-07-18	7	53	TUE	53	10	73	3	271	False	False	False	False	14					26	38	2	63	1.37	14	46	3.286	0.192	0.571	International Conference on Autonomic Computing
CCS_17	True	False	False	Systems	Security	https://www.sigsac.org/ccs/CCS2017/	US	2017-10-31	10	50	FRI	49	15.72	836	2		True	True	False	True	24	3024	126.0	43098	14.252	71	109	3	145	0.251	151	589	3.901	0.181	0.377	Conference on Computer and Communications Security
SOSP_17	True	False	True	Systems	Operating Systems	https://www.sigops.org/sosp/sosp17/	CN	2017-10-29	10	50	FRI	90	17.03	232	3	1131	True	True	True	False	50	1066	21.32	48971	45.939	39	93	2	56	0.258	39	217	5.564	0.168	0.385	Symposium on Operating Systems Principles
IMC_17	True	False	False	Systems	Benchmarking	http://conferences.sigcomm.org/imc/2017/	UK	2017-11-01	11	50	THU	74	14.14	179	3	775	False	False	True	True	16	630	39.375	15354	24.371	46	65	2	39	0.331	28	124	4.429	0.156	0.464	Internet Measurement Conference
SC_17	True	True	False	Systems	High-Performance Computing	http://sc17.supercomputing.org/	US	2017-11-13	11	49	MON	50	12.38	327	3	1545	True	True	False	True	29	3513	121.138	26643	7.584	47	67	2	213	0.655	61	325	5.328	0.187	0.262	The International Conference for High Performance Computing, Networking, Storage and Analysis
Middleware_17	True	False	True	Systems	Operating Systems	http://2017.middleware-conference.org/	US	2017-12-11	12	48	FRI	96	13	77	3	427	True	True	True	False	18	1177	65.389	7331	6.229	19	29	2	53	0.604	20	91	4.55	0.26	0.3	The Annual Middleware Conference
CoNEXT_17	True	False	False	Systems	Network	http://conferences2.sigcomm.org/co-next/2017/#!/home	KR	2017-12-13	12	48	MON	83	13	171	3	700	False	False	True	False	13	828	63.692	5162	6.234	35	73	2	48	0.345	32	145	4.531	0.187	0.125	International Conference on Emerging Networking Experiments and Technologies
HiPC_17	False	True	False	Systems	Concurrency	http://hipc.org/	IN	2017-12-18	12	48	FRI	39	10.34	184	3	579	False	True	False	False	24	604	25.167	1188	1.967	14	21	5	102	0.637	41	168	4.098	0.223	0.171	International Conference on High Performance Computing, Data, and Analytics
HPCC_17	False	True	False	Systems	High-Performance Computing	http://hpcl.seas.gwu.edu/hpcc2017/	TH	2017-12-18	12	48	SAT	45	7.92	176	3		False	False	False	False	19					22	30	2	75	0.268	77	287	3.727	0.438	0.104	International Conference on High Performance Computing and Communications
ICDM_17	False	True	False	Knowledge Systems	Data Science & Mining	http://icdm2017.bigke.org/	US	2017-11-19	11	49	MON	73	10	778	3	2334	True	False	False	False	17	2228	131.059	17555	7.879	38	58	2	219	0.822	72	269	3.736	0.093	0.347	International Conference on Data Mining
KDD_17	True	False	False	Knowledge Systems	Data Science & Mining	http://www.kdd.org/kdd2017/	CA	2017-08-15	8	52	FRI	91	9.81	747	3	2986	False	False	False	True	19	3814	200.737	64359	16.874	73	112	2	364	1.544	64	237	3.703	0.086	0.469	SIGKDD Conference on Knowledge Discovery and Data Mining
SIGIR_17	True	False	False	Knowledge Systems	Information Retrieval	http://sigir.org/sigir2017/	JP	2017-08-07	8	52	TUE	77	10	362	3	1227	False	False	False	True	46	4423	96.152	75159	16.993	50	66	3	283	1.083	78	264	3.385	0.215	0.731	International Conference on Research and Development in Information Retrieval
OOPSLA_17	True	False	False	Systems	Compilers	https://2017.splashcon.org/track/splash-2017-OOPSLA	CA	2017-10-25	10	50	MON	65	27.11	223	3	696	True	False	True	True	31	3864	124.645	34696	8.979	37	51	1	30	0.134	66	232	3.515	0.296	0.061	International Conference on Object-Oriented Programming, Systems, Languages and Applications
PLDI_17	True	False	False	Systems	Compilers	http://pldi17.sigplan.org/home	ES	2017-06-18	6	54	TUE	90	15.06	322	3	1250	True	True	False	True	38	1308	34.421	43186	33.017	45	69	1	56	0.329	47	173	3.681	0.146	0.298	SIGPLAN Conference on Programming Language Design and Implementation
SLE_17	True	False	False	Systems	Compilers	http://www.sleconf.org/2017/	CA	2017-10-23	10	50	FRI	49	11.17	57	3	171	False	True	False	True	10					19	28	2	28	0.441	24	68	2.833	0.421	0.208	International Conference on Software Language Engineering
HotI_17	False	True	False	Systems	Network	http://www.hoti.org/hoti25/archives/	US	2017-08-28	8	52	FRI	35	7.84	39	3		False	False	False	False	25							2	23	0.568	13	44	3.385	0.333	0.231	Annual Symposium on High-Performance Interconnects
