# Supplementary material for: Metrics and methods in the evaluation of prestige bias in peer review: A case study in computer systems conferences
Source: PLoS One. 2022 Feb 25;17(2):e0264131. doi: 10.1371/journal.pone.0264131 (PMC8880855; doi:10.1371/journal.pone.0264131)
Supplement: S1 Dataset — (ZIP) [file pone.0264131.s001.zip › sysconf/features/papers.md]

The file `papers.csv` contains Features relating to each paper in the set.
The data was generated by `/Users/eitan/Dropbox/sysconf/src/gather_papers.py` from git hash 5acc5fc


### Field description {-}

  * `key` (string): Paper ID (unique).
  * `words` (int): Approximate number of words.
  * `alphabetized` (bool): Whether author list sorted in alphabetical order for multi-author papers.
  * `award` (bool): Award-winning (best paper, best student paper, etc.).
  * `months_to_gs` (int): Months from publication till GS showed a record for paper.
  * `months_to_eprint` (int): Months from publication till GS found an e-print.
  * `subtitle` (bool): Whether the title composed of two parts, separated by punctuation such as colon or question mark.
  * `labeled_title` (bool): Whether the title consists of a single word, followed by a colon and a subtitle.
  * `title_length` (int): Number of words in title.
  * `references` (int): Number of papers cited in this one (underestimated by S2).
  * `entities` (list of strings): Terms extracted from Semantic Scholar's paper data.
