# Supplementary material for: Metrics and methods in the evaluation of prestige bias in peer review: A case study in computer systems conferences
Source: PLoS One. 2022 Feb 25;17(2):e0264131. doi: 10.1371/journal.pone.0264131 (PMC8880855; doi:10.1371/journal.pone.0264131)
Supplement: S1 Dataset — (ZIP) [file pone.0264131.s001.zip › sysconf/data/authors/SC.json]

{
    "Abdelhalim Amer": {
        "affiliation": "ANL",
        "citedby": {
            "2017-11-09": 87
        },
        "email": "@anl.gov",
        "hindex": 6,
        "hindex5y": 6,
        "i10index": 4,
        "i10index5y": 4,
        "interests": [
            "Parallel and Distributed Computing"
        ],
        "npubs": 16
    },
    "Abdou Guermouche": "",
    "Abhinav Agrawal": {
        "citedby": {
            "2018-04-05": 1
        },
        "email": "@ncsu.edu",
        "hindex": 1,
        "hindex5y": 1,
        "i10index": 0,
        "i10index5y": 0,
        "interests": [
            "Computer Architecture",
            "Compiler",
            "Fault Tolerance"
        ],
        "npubs": 5
    },
    "Abhinav Bhatele": {
        "affiliation": "LLNL",
        "citedby": {
            "2017-11-07": 1845
        },
        "email": "@llnl.gov",
        "hindex": 27,
        "hindex5y": 24,
        "i10index": 42,
        "i10index5y": 40,
        "interests": [
            "High Performance Computing",
            "Supercomputer Networks",
            "Performance Analysis",
            "Data Analytics and Visualization"
        ],
        "npubs": 121
    },
    "Ada Gavrilovska": {
        "affiliation": "Georgia Institute of Technology",
        "citedby": {
            "2017-11-05": 1560
        },
        "email": "@cc.gatech.edu",
        "hindex": 21,
        "hindex5y": 17,
        "i10index": 38,
        "i10index5y": 27,
        "interests": [],
        "npubs": 219
    },
    "Adolfy Hoisie": "",
    "Adrien Lèbre": {
        "affiliation": "French Institute for Research in Computer Science and Automation INRIA",
        "citedby": {
            "2017-11-05": 416
        },
        "email": "@inria.fr",
        "hindex": 10,
        "hindex5y": 8,
        "i10index": 10,
        "i10index5y": 8,
        "interests": [
            "Distributed systems",
            "Utility Computing",
            "Distributed file systems",
            "Virtualisation Technologies"
        ],
        "npubs": 73
    },
    "Akhil Langer": {
        "affiliation": "Intel",
        "citedby": {
            "2017-11-09": 318
        },
        "email": "@illinois.edu",
        "hindex": 7,
        "hindex5y": 7,
        "i10index": 6,
        "i10index5y": 6,
        "interests": [
            "High Performance Computing",
            "Power and Energy Optimization",
            "Information Retrieval",
            "Exascale",
            "Stochastic and Discrete Optimization"
        ],
        "npubs": 34
    },
    "Akira Imakura": "",
    "Alan Real": "",
    "Albert Cohen": {
        "affiliation": "French Institute for Research in Computer Science and Automation INRIA",
        "citedby": {
            "2017-11-05": 4756
        },
        "email": "@inria.fr",
        "hindex": 41,
        "hindex5y": 28,
        "i10index": 96,
        "i10index5y": 72,
        "interests": [
            "Programming Languages",
            "Compilation",
            "Parallel Programming",
            "Synchronous Languages",
            "Embedded Systems"
        ],
        "npubs": 433
    },
    "Albert-Jan Yzelman": {
        "affiliation": "Huawei",
        "citedby": {
            "2017-11-05": 208
        },
        "email": "@huawei.com",
        "hindex": 7,
        "hindex5y": 7,
        "i10index": 7,
        "i10index5y": 7,
        "interests": [
            "Parallel computing",
            "shared-memory parallelism",
            "high-performance computing",
            "sparse matrix computations",
            "sparse matrix partitionin"
        ],
        "npubs": 13
    },
    "Alejandro Ribes": {
        "affiliation": "EDF France",
        "citedby": {
            "2017-11-09": 374
        },
        "email": "@edf.fr",
        "hindex": 9,
        "hindex5y": 7,
        "i10index": 9,
        "i10index5y": 5,
        "interests": [
            "image processing",
            "scientific visualization",
            "visual analytics",
            "color and multispectral image",
            "inverse problems"
        ],
        "npubs": 28
    },
    "Alex Aiken": {
        "affiliation": "Stanford",
        "citedby": {
            "2017-11-07": 16928
        },
        "email": "@cs.stanford.edu",
        "hindex": 65,
        "hindex5y": 45,
        "i10index": 147,
        "i10index5y": 105,
        "interests": [
            "programming languages",
            "compilers",
            "verification",
            "parallelism"
        ],
        "npubs": 260
    },
    "Alexander Moskovsky": "",
    "Alexander Sannikov": "",
    "Alexandru Iosup": {
        "affiliation": "Delft University of Technology",
        "citedby": {
            "2017-11-05": 5793
        },
        "email": "@tudelft.nl",
        "hindex": 35,
        "hindex5y": 30,
        "i10index": 67,
        "i10index5y": 63,
        "interests": [
            "Distributed Systems",
            "Performance Evaluation",
            "Cloud Computing",
            "Big Data",
            "Multimedia Systems"
        ],
        "npubs": 163
    },
    "Alfredo Gimenez": {
        "citedby": {
            "2018-02-05": 119
        },
        "email": "",
        "hindex": 5,
        "hindex5y": 4,
        "i10index": 3,
        "i10index5y": 3,
        "interests": [
            "High-Performance Computing",
            "Data Integration",
            "Data Science"
        ],
        "npubs": 15
    },
    "Ali R. Butt": {
        "affiliation": "vt.edu",
        "citedby": {
            "2017-11-06": 2086
        },
        "email": "@cs.vt.edu",
        "hindex": 24,
        "hindex5y": 19,
        "i10index": 43,
        "i10index5y": 36,
        "interests": [
            "cloud computing",
            "distributed systems",
            "hpc storage"
        ],
        "npubs": 158
    },
    "Alice-Agnes Gabriel": {
        "affiliation": "Ludwig Maximilian University of Munich",
        "citedby": {
            "2017-11-07": 243
        },
        "email": "@geophysik.uni-muenchen.de",
        "hindex": 7,
        "hindex5y": 7,
        "i10index": 7,
        "i10index5y": 7,
        "interests": [
            "earthquake source physics",
            "computational seismology",
            "fracture mechanics",
            "numerical methods",
            "high performance computing"
        ],
        "npubs": 60
    },
    "Allen Malony": {
        "affiliation": "University of Oregon",
        "citedby": {
            "2017-11-05": 6449
        },
        "email": "@cs.uoregon.edu",
        "hindex": 39,
        "hindex5y": 19,
        "i10index": 128,
        "i10index5y": 44,
        "interests": [
            "parallel computing",
            "performance analysis"
        ],
        "npubs": 363
    },
    "Allison H. Baker": {
        "affiliation": "National Center for Atmospheric Research",
        "citedby": {
            "2017-11-05": 898
        },
        "email": "@ucar.edu",
        "hindex": 16,
        "hindex5y": 15,
        "i10index": 19,
        "i10index5y": 15,
        "interests": [
            "parallel computing",
            "numerical software for scientific computing",
            "iterative solvers",
            "multigrid",
            "performance analysis"
        ],
        "npubs": 43
    },
    "Amanda Randles": {
        "affiliation": "Duke University",
        "citedby": {
            "2017-11-05": 1008
        },
        "email": "@duke.edu",
        "hindex": 13,
        "hindex5y": 13,
        "i10index": 22,
        "i10index5y": 18,
        "interests": [
            "parallel computing",
            "fluid dynamics"
        ],
        "npubs": 176
    },
    "Amelie Chi Zhou": {
        "affiliation": "Shenzhen University",
        "citedby": {
            "2017-11-07": 128
        },
        "email": "@inria.fr",
        "hindex": 7,
        "hindex5y": 7,
        "i10index": 2,
        "i10index5y": 2,
        "interests": [
            "cloud computing",
            "scientific workflows"
        ],
        "npubs": 17
    },
    "Amir Gholami": "",
    "Amrita Mathuriya": {
        "citedby": {
            "2018-02-05": 34
        },
        "email": "@intel.com",
        "hindex": 2,
        "hindex5y": 2,
        "i10index": 1,
        "i10index5y": 1,
        "interests": [
            "High performance computing"
        ],
        "npubs": 8
    },
    "Amy Apon": {
        "affiliation": "Clemson University",
        "citedby": {
            "2017-11-05": 873
        },
        "email": "@clemson.edu",
        "hindex": 15,
        "hindex5y": 10,
        "i10index": 28,
        "i10index5y": 13,
        "interests": [
            "data intensive computing",
            "distributed systems",
            "performance evaluation",
            "computer systems",
            "higher education"
        ],
        "npubs": 147
    },
    "Amy Walton": "",
    "Ana Gainaru": {
        "affiliation": "Vanderbilt University",
        "citedby": {
            "2017-11-05": 407
        },
        "email": "@vanderbilt.edu",
        "hindex": 9,
        "hindex5y": 9,
        "i10index": 9,
        "i10index5y": 9,
        "interests": [],
        "npubs": 23
    },
    "Ananth Grama": {
        "affiliation": "Purdue University",
        "citedby": {
            "2017-11-05": 10612
        },
        "email": "",
        "hindex": 41,
        "hindex5y": 29,
        "i10index": 88,
        "i10index5y": 57,
        "interests": [
            "Parallel Computing",
            "Distributed Computing",
            "Scientific Computing",
            "Computational Biology"
        ],
        "npubs": 315
    },
    "Andreas Knuepfer": {
        "affiliation": "Technical University Dresden",
        "citedby": {
            "2017-11-05": 1230
        },
        "email": "@tu-dresden.de",
        "hindex": 15,
        "hindex5y": 14,
        "i10index": 22,
        "i10index5y": 16,
        "interests": [
            "HPC",
            "performance analysis",
            "parallel programming"
        ],
        "npubs": 107
    },
    "Andreas Mang": {
        "affiliation": "University of Texas",
        "citedby": {
            "2017-11-07": 187
        },
        "email": "@math.uh.edu",
        "hindex": 9,
        "hindex5y": 8,
        "i10index": 8,
        "i10index5y": 5,
        "interests": [
            "Computational Mathematics",
            "Scientific Computing",
            "Numerical Optimization",
            "Image Computing"
        ],
        "npubs": 66
    },
    "Andres Marquez": "",
    "Andrew M. Bradley": "",
    "André Brinkmann": {
        "affiliation": "Johannes Gutenberg University Mainz",
        "citedby": {
            "2017-11-05": 1894
        },
        "email": "@uni-mainz.de",
        "hindex": 23,
        "hindex5y": 17,
        "i10index": 46,
        "i10index5y": 35,
        "interests": [
            "Storage Systems",
            "HPC",
            "Cloud Computing"
        ],
        "npubs": 138
    },
    "Ang Li": {
        "affiliation": "PNNL",
        "citedby": {
            "2017-11-05": 78
        },
        "email": "@pnnl.gov",
        "hindex": 5,
        "hindex5y": 5,
        "i10index": 1,
        "i10index5y": 1,
        "interests": [
            "GPU",
            "High Performance Computing",
            "Computer Architecture",
            "Compiler"
        ],
        "npubs": 21
    },
    "Aniruddha Marathe": {
        "affiliation": "LLNL",
        "citedby": {
            "2017-11-07": 156
        },
        "email": "@llnl.gov",
        "hindex": 4,
        "hindex5y": 4,
        "i10index": 4,
        "i10index5y": 4,
        "interests": [
            "Power-Aware HPC",
            "Run-time systems",
            "Cloud computing"
        ],
        "npubs": 16
    },
    "Anne Benoit": {
        "affiliation": "ENS Lyon",
        "citedby": {
            "2017-11-05": 1607
        },
        "email": "@ens-lyon.fr",
        "hindex": 22,
        "hindex5y": 16,
        "i10index": 49,
        "i10index5y": 33,
        "interests": [
            "Algorithms",
            "scheduling"
        ],
        "npubs": 209
    },
    "Anne-Cécile Orgerie": {
        "affiliation": "French National Center for Scientific Research",
        "citedby": {
            "2017-11-05": 991
        },
        "email": "@inria.fr",
        "hindex": 13,
        "hindex5y": 13,
        "i10index": 18,
        "i10index5y": 17,
        "interests": [
            "Cloud computing",
            "Green ICT",
            "Energy efficiency",
            "Autonomic computing",
            "Network metrology"
        ],
        "npubs": 92
    },
    "Anouar Benali": {
        "affiliation": "ANL",
        "citedby": {
            "2017-11-07": 73
        },
        "email": "@anl.gov",
        "hindex": 4,
        "hindex5y": 4,
        "i10index": 2,
        "i10index5y": 2,
        "interests": [],
        "npubs": 28
    },
    "Anshu Dubey": "",
    "Antonio J. Peña": {
        "affiliation": "Barcelona Supercomputing Center, Polytechnic University of Catalonia",
        "citedby": {
            "2017-11-05": 696
        },
        "email": "@bsc.es",
        "hindex": 13,
        "hindex5y": 13,
        "i10index": 16,
        "i10index5y": 15,
        "interests": [
            "HPC runtime systems",
            "accelerators",
            "HPC networks",
            "communications",
            "heterogeneous memory systems"
        ],
        "npubs": 66
    },
    "Aparna Chandramowlishwaran": {
        "affiliation": "University of California, Irvine",
        "citedby": {
            "2017-11-05": 760
        },
        "email": "@uci.edu",
        "hindex": 11,
        "hindex5y": 11,
        "i10index": 12,
        "i10index5y": 11,
        "interests": [
            "Parallel Computing"
        ],
        "npubs": 28
    },
    "Ariful Azad": {
        "affiliation": "LBNL",
        "citedby": {
            "2017-11-05": 464
        },
        "email": "@lbl.gov",
        "hindex": 8,
        "hindex5y": 8,
        "i10index": 7,
        "i10index5y": 7,
        "interests": [
            "Graph algorithms",
            "High perfromance computing",
            "Bioinformatics"
        ],
        "npubs": 34
    },
    "Arthur Maccabe": {
        "affiliation": "ORNL",
        "citedby": {
            "2017-11-05": 2845
        },
        "email": "@ornl.gov",
        "hindex": 26,
        "hindex5y": 14,
        "i10index": 43,
        "i10index5y": 20,
        "interests": [],
        "npubs": 126
    },
    "Arun Rodrigues": "",
    "Atsushi Hori": {
        "affiliation": "RIKEN",
        "citedby": {
            "2017-11-05": 1618
        },
        "email": "",
        "hindex": 18,
        "hindex5y": 6,
        "i10index": 29,
        "i10index5y": 5,
        "interests": [],
        "npubs": 151
    },
    "Avi Mendelson": {
        "affiliation": "Technion - Israel Institute of Technology",
        "citedby": {
            "2017-11-05": 2567
        },
        "email": "@technion.ac.il",
        "hindex": 27,
        "hindex5y": 20,
        "i10index": 50,
        "i10index5y": 35,
        "interests": [
            "Computer systems"
        ],
        "npubs": 142
    },
    "Aydin Buluc": {
        "affiliation": "LBNL; Berkeley",
        "citedby": {
            "2017-11-05": 1782
        },
        "email": "@lbl.gov",
        "hindex": 20,
        "hindex5y": 20,
        "i10index": 29,
        "i10index5y": 29,
        "interests": [
            "Parallel computing",
            "graph algorithms",
            "combinatorial scientific computing",
            "machine learning",
            "computational genomics"
        ],
        "npubs": 65
    },
    "Bao Nguyen": "",
    "Barry Rountree": {
        "affiliation": "LLNL",
        "citedby": {
            "2017-11-07": 1747
        },
        "email": "@llnl.gov",
        "hindex": 21,
        "hindex5y": 21,
        "i10index": 31,
        "i10index5y": 31,
        "interests": [
            "High Performance Computing",
            "Power-aware supercomputing",
            "Parallelized Debugging"
        ],
        "npubs": 87
    },
    "Bernd Hamann": {
        "affiliation": "University of California, Davis",
        "citedby": {
            "2017-11-07": 9499
        },
        "email": "@cs.ucdavis.edu",
        "hindex": 49,
        "hindex5y": 32,
        "i10index": 174,
        "i10index5y": 92,
        "interests": [
            "Data Analysis and Visualization",
            "Data Approximation",
            "Computer Aided Geometric Design (CAGD)",
            "Geometric Modeling",
            "Computer Graphics"
        ],
        "npubs": 537
    },
    "Bertrand Iooss": {
        "affiliation": "EDF France",
        "citedby": {
            "2017-11-09": 1781
        },
        "email": "",
        "hindex": 24,
        "hindex5y": 21,
        "i10index": 34,
        "i10index5y": 31,
        "interests": [
            "Statistics"
        ],
        "npubs": 145
    },
    "Bhavya Kailkhura": {
        "affiliation": "LLNL",
        "citedby": {
            "2017-11-07": 189
        },
        "email": "@syr.edu",
        "hindex": 8,
        "hindex5y": 8,
        "i10index": 8,
        "i10index5y": 8,
        "interests": [
            "High-dimensional Data Analysis",
            "Adversarial ML/AI",
            "Deep Learning",
            "Optimization & Decentralized Control",
            "Robust Statistics"
        ],
        "npubs": 29
    },
    "Bilel Hadri": {
        "affiliation": "King Abdullah University of Science and Technology",
        "citedby": {
            "2017-11-05": 718
        },
        "email": "@kaust.edu.sa",
        "hindex": 10,
        "hindex5y": 9,
        "i10index": 10,
        "i10index5y": 8,
        "interests": [
            "High Performance Computing"
        ],
        "npubs": 49
    },
    "Bin Dong": {
        "affiliation": "LBL",
        "citedby": {
            "2017-11-07": 236
        },
        "email": "@lbl.gov",
        "hindex": 8,
        "hindex5y": 7,
        "i10index": 7,
        "i10index5y": 7,
        "interests": [
            "Parallel Storage/Computing",
            "parallel sorting",
            "parallel data index",
            "scientific data analysis",
            "machine learning"
        ],
        "npubs": 38
    },
    "Bingsheng He": {
        "affiliation": "National University of Singapore",
        "citedby": {
            "2017-11-07": 4993
        },
        "email": "@comp.nus.edu.sg",
        "hindex": 37,
        "hindex5y": 36,
        "i10index": 79,
        "i10index5y": 70,
        "interests": [
            "High performance computing",
            "Database systems",
            "cloud computing",
            "GPGPU"
        ],
        "npubs": 206
    },
    "Blair Bethwaite": "",
    "Bogdan Nicolae": {
        "affiliation": "Huawei",
        "citedby": {
            "2017-11-05": 802
        },
        "email": "@acm.org",
        "hindex": 14,
        "hindex5y": 13,
        "i10index": 23,
        "i10index5y": 19,
        "interests": [
            "Parallel and Distributed Computing",
            "Cloud Computing",
            "High Performance Computing",
            "Fault Tolerance",
            "Storage"
        ],
        "npubs": 59
    },
    "Boyana Norris": {
        "affiliation": "University of Oregon",
        "citedby": {
            "2017-11-05": 1647
        },
        "email": "@cs.uoregon.edu",
        "hindex": 22,
        "hindex5y": 13,
        "i10index": 36,
        "i10index5y": 17,
        "interests": [
            "performance engineering",
            "automatic differentiation",
            "high performance software"
        ],
        "npubs": 169
    },
    "Boyce Griffith": {
        "affiliation": "University of North Carolina",
        "citedby": {
            "2017-11-05": 1905
        },
        "email": "@email.unc.edu",
        "hindex": 25,
        "hindex5y": 22,
        "i10index": 44,
        "i10index5y": 42,
        "interests": [
            "applied and computational mathematics",
            "high-performance computing",
            "biomechanics",
            "biofluid dynamics",
            "medical devices"
        ],
        "npubs": 89
    },
    "Brad Benton": "",
    "Brad Chamberlain": "",
    "Bradford M. Beckmann": "",
    "Brian Austin": "",
    "Brian Friesen": "",
    "Brian Vinter": "",
    "Bronis R. de Supinski": "",
    "Bronson Messer": {
        "affiliation": "ORNL, University of Tennessee",
        "citedby": {
            "2017-11-05": 2739
        },
        "email": "@utk.edu",
        "hindex": 23,
        "hindex5y": 18,
        "i10index": 32,
        "i10index5y": 29,
        "interests": [
            "Astrophysics",
            "High-Performance Computing"
        ],
        "npubs": 142
    },
    "Bruce Jacob": {
        "affiliation": "University of Maryland",
        "citedby": {
            "2017-11-05": 5021
        },
        "email": "@umd.edu",
        "hindex": 33,
        "hindex5y": 27,
        "i10index": 54,
        "i10index5y": 39,
        "interests": [],
        "npubs": 149
    },
    "Bruno Raffin": {
        "affiliation": "French Institute for Research in Computer Science and Automation INRIA",
        "citedby": {
            "2017-11-09": 1634
        },
        "email": "@inria.fr",
        "hindex": 21,
        "hindex5y": 16,
        "i10index": 44,
        "i10index5y": 28,
        "interests": [
            "High Performance Computing",
            "Interactive Computing",
            "Parallel Programming"
        ],
        "npubs": 127
    },
    "Carol Woodward": {
        "affiliation": "Lawrence Livermore National Laboratory",
        "citedby": {
            "2017-11-05": 2761
        },
        "email": "@wdwrd.net",
        "hindex": 17,
        "hindex5y": 14,
        "i10index": 25,
        "i10index5y": 20,
        "interests": [],
        "npubs": 97
    },
    "Carsten Uphoff": "",
    "Chad Wood": "",
    "Chao Wang2": {
        "affiliation": "ORNL",
        "citedby": {
            "2017-11-07": 500
        },
        "email": "@ornl.gov",
        "hindex": 10,
        "hindex5y": 8,
        "i10index": 11,
        "i10index5y": 8,
        "interests": [
            "HPC Storage Systems",
            "Parallel File Systems",
            "HPC Fault Tolerance"
        ],
        "npubs": 21
    },
    "Charles Archer": "",
    "Cheng Chen": {
        "affiliation": "Data Storage Institute",
        "citedby": {
            "2017-11-08": 174
        },
        "email": "@dsi.a-star.edu.sg",
        "hindex": 6,
        "hindex5y": 5,
        "i10index": 4,
        "i10index5y": 4,
        "interests": [
            "Operating system",
            "Non-volatile memory",
            "AI",
            "Distributed System"
        ],
        "npubs": 18
    },
    "Chenhan D. Yu": {
        "affiliation": "University of Texas",
        "citedby": {
            "2017-11-08": 90
        },
        "email": "@cs.utexas.edu",
        "hindex": 6,
        "hindex5y": 6,
        "i10index": 3,
        "i10index5y": 3,
        "interests": [
            "Computer Science"
        ],
        "npubs": 11
    },
    "Christian Engelmann": {
        "affiliation": "ORNL",
        "citedby": {
            "2017-11-08": 2569
        },
        "email": "@ornl.gov",
        "hindex": 27,
        "hindex5y": 20,
        "i10index": 50,
        "i10index5y": 36,
        "interests": [
            "High-performance Computing"
        ],
        "npubs": 106
    },
    "Christine Klymko": {
        "affiliation": "Lawrence Livermore National Laboratory",
        "citedby": {
            "2017-11-05": 254
        },
        "email": "@llnl.gov",
        "hindex": 8,
        "hindex5y": 8,
        "i10index": 7,
        "i10index5y": 7,
        "interests": [
            "Network Analysis",
            "Scientific Computing",
            "Numerical Linear Algebra",
            "Graph Theory",
            "Numerical Analysis"
        ],
        "npubs": 19
    },
    "Christine Morin": {
        "affiliation": "French Institute for Research in Computer Science and Automation INRIA",
        "citedby": {
            "2017-11-05": 2776
        },
        "email": "@lbl.gov",
        "hindex": 30,
        "hindex5y": 18,
        "i10index": 61,
        "i10index5y": 31,
        "interests": [
            "distributed systems",
            "cloud computing",
            "green computing",
            "autonomic computing"
        ],
        "npubs": 306
    },
    "Christopher Batten": {
        "affiliation": "Cornell University",
        "citedby": {
            "2017-11-05": 1814
        },
        "email": "@cornell.edu",
        "hindex": 17,
        "hindex5y": 17,
        "i10index": 22,
        "i10index5y": 19,
        "interests": [
            "Computer Architecture",
            "VLSI"
        ],
        "npubs": 32
    },
    "Christopher Zimmer": "",
    "Christos Davatzikos": {
        "affiliation": "University of Pennsylvania",
        "citedby": {
            "2017-11-07": 24835
        },
        "email": "@rad.upenn.edu",
        "hindex": 81,
        "hindex5y": 59,
        "i10index": 281,
        "i10index5y": 240,
        "interests": [
            "medical image analysis",
            "pattern recognition in medical imaging"
        ],
        "npubs": 651
    },
    "Chundong Wang": {
        "affiliation": "Data Storage Institute",
        "citedby": {
            "2017-11-08": 193
        },
        "email": "@sutd.edu.sg",
        "hindex": 7,
        "hindex5y": 7,
        "i10index": 7,
        "i10index5y": 7,
        "interests": [
            "Data Storage",
            "Non-volatile Memory",
            "Embedded Systems"
        ],
        "npubs": 19
    },
    "Chunhua Liao": "",
    "Cindy Rubio-Gonzalez": {
        "affiliation": "University of California, Davis",
        "citedby": {
            "2017-11-05": 292
        },
        "email": "@cs.berkeley.edu",
        "hindex": 8,
        "hindex5y": 8,
        "i10index": 8,
        "i10index5y": 8,
        "interests": [
            "Programming Languages"
        ],
        "npubs": 17
    },
    "Costas Bekas": {
        "affiliation": "IBM",
        "citedby": {
            "2017-11-05": 703
        },
        "email": "@zurich.ibm.com",
        "hindex": 13,
        "hindex5y": 11,
        "i10index": 19,
        "i10index5y": 15,
        "interests": [
            "Supercomputing",
            "Scientific Computing",
            "Analytics"
        ],
        "npubs": 86
    },
    "Cris Cecka": {
        "affiliation": "Nvidia",
        "citedby": {
            "2017-11-08": 306
        },
        "email": "@nvidia.com",
        "hindex": 7,
        "hindex5y": 7,
        "i10index": 6,
        "i10index5y": 6,
        "interests": [
            "HPC",
            "Software Development",
            "H-Matrices"
        ],
        "npubs": 19
    },
    "Cynthia Phillips": {
        "affiliation": "Sandia",
        "citedby": {
            "2017-11-05": 5335
        },
        "email": "@sandia.gov",
        "hindex": 31,
        "hindex5y": 24,
        "i10index": 64,
        "i10index5y": 40,
        "interests": [
            "Combinatorial optimization",
            "parallel algorithms"
        ],
        "npubs": 230
    },
    "Cyrus Proctor": "",
    "Damian S. Steiger": {
        "affiliation": "ETH Zurich",
        "citedby": {
            "2017-11-07": 64
        },
        "email": "@itp.phys.ethz.ch",
        "hindex": 5,
        "hindex5y": 5,
        "i10index": 3,
        "i10index5y": 3,
        "interests": [
            "Computational Physics"
        ],
        "npubs": 13
    },
    "Daniel Eisenstein": "",
    "Daniel Hackenberg": {
        "affiliation": "Technical University Dresden",
        "citedby": {
            "2017-11-08": 978
        },
        "email": "@tu-dresden.de",
        "hindex": 16,
        "hindex5y": 15,
        "i10index": 21,
        "i10index5y": 19,
        "interests": [
            "High Performance Computing",
            "Energy Efficient Computing",
            "Data Center Cooling"
        ],
        "npubs": 39
    },
    "Daniel Oliveira": {
        "affiliation": "Federal University of Rio Grande do Sul",
        "citedby": {
            "2017-11-07": 113
        },
        "email": "@inf.ufrgs.br",
        "hindex": 6,
        "hindex5y": 6,
        "i10index": 5,
        "i10index5y": 5,
        "interests": [
            "High-Performance Computing",
            "Fault Tolerance"
        ],
        "npubs": 21
    },
    "Daniel S. Katz": {
        "affiliation": "University of Illinois; National Center for Supercomputing Applications, University of Illinois",
        "citedby": {
            "2017-11-05": 4583
        },
        "email": "@illinois.edu",
        "hindex": 30,
        "hindex5y": 23,
        "i10index": 56,
        "i10index5y": 42,
        "interests": [
            "Parallel and Distributed Software & Applications",
            "eScience",
            "Cyberinfrastructure",
            "Sustainability",
            "Policy"
        ],
        "npubs": 222
    },
    "Daniel Sanchez": {
        "affiliation": "MIT",
        "citedby": {
            "2017-11-07": 1400
        },
        "email": "@csail.mit.edu",
        "hindex": 16,
        "hindex5y": 16,
        "i10index": 19,
        "i10index5y": 19,
        "interests": [
            "Computer Architecture",
            "Computer Systems"
        ],
        "npubs": 45
    },
    "Danilo Carastan-Santos": "",
    "Darrell D. E. Long": {
        "affiliation": "ucsc.edu",
        "citedby": {
            "2017-11-08": 11765
        },
        "email": "@ucsc.edu",
        "hindex": 50,
        "hindex5y": 31,
        "i10index": 159,
        "i10index5y": 84,
        "interests": [
            "Computer Science and Engineering",
            "Operating Systems",
            "Storage Systems",
            "Data Storage",
            "Computer Security"
        ],
        "npubs": 308
    },
    "Darren J. Kerbyson": "",
    "David A. Wood": {
        "affiliation": "University of Wisconsin",
        "citedby": {
            "2017-11-07": 17639
        },
        "email": "@cs.wisc.edu",
        "hindex": 58,
        "hindex5y": 35,
        "i10index": 117,
        "i10index5y": 75,
        "interests": [
            "Computer architecture"
        ],
        "npubs": 282
    },
    "David Boehme": "",
    "David Carrera": {
        "affiliation": "BSC.es",
        "citedby": {
            "2017-11-07": 1947
        },
        "email": "@ac.upc.edu",
        "hindex": 23,
        "hindex5y": 19,
        "i10index": 40,
        "i10index5y": 32,
        "interests": [
            "Distributed Systems",
            "Cloud Computing",
            "Data Analytics",
            "Performance Management"
        ],
        "npubs": 97
    },
    "David Cox": {
        "affiliation": "Harvard University",
        "citedby": {
            "2017-11-09": 4369
        },
        "email": "@fas.harvard.edu",
        "hindex": 27,
        "hindex5y": 27,
        "i10index": 41,
        "i10index5y": 41,
        "interests": [
            "Vision",
            "Neurophysiology",
            "Computer Vision"
        ],
        "npubs": 81
    },
    "Dean Hildebrand": {
        "affiliation": "Google",
        "citedby": {
            "2017-11-05": 515
        },
        "email": "@us.ibm.com",
        "hindex": 12,
        "hindex5y": 11,
        "i10index": 14,
        "i10index5y": 13,
        "interests": [
            "Cloud",
            "Object and HPC Storage Systems"
        ],
        "npubs": 92
    },
    "Deborah Bard": "",
    "Deryl Steinert": "",
    "Devesh Tiwari": "",
    "Dhabaleswar K. Panda": {
        "affiliation": "Ohio State University",
        "citedby": {
            "2017-11-05": 12916
        },
        "email": "@cse.ohio-state.edu",
        "hindex": 55,
        "hindex5y": 38,
        "i10index": 287,
        "i10index5y": 153,
        "interests": [],
        "npubs": 731
    },
    "Dharshi Devendran": "",
    "Dick Epema": {
        "affiliation": "Delft University of Technology",
        "citedby": {
            "2017-11-05": 9459
        },
        "email": "@tudelft.nl",
        "hindex": 47,
        "hindex5y": 33,
        "i10index": 108,
        "i10index5y": 80,
        "interests": [
            "Distributed Systems",
            "Distributed Algorithms",
            "Performance"
        ],
        "npubs": 291
    },
    "Didem Unat": {
        "affiliation": "Koc University",
        "citedby": {
            "2017-11-05": 363
        },
        "email": "@ku.edu.tr",
        "hindex": 9,
        "hindex5y": 9,
        "i10index": 9,
        "i10index5y": 8,
        "interests": [
            "Parallel Computing",
            "HPC",
            "GPU Programming",
            "Performance Modeling",
            "Compilers"
        ],
        "npubs": 36
    },
    "Dilma da Silva": {
        "affiliation": "Texas A&M University",
        "citedby": {
            "2017-11-05": 6273
        },
        "email": "@cse.tamu.edu",
        "hindex": 34,
        "hindex5y": 24,
        "i10index": 143,
        "i10index5y": 75,
        "interests": [
            "Operating Systems",
            "Cloud Computing",
            "Virtualization",
            "Distributed Systems",
            "Parallel Computing"
        ],
        "npubs": 1691
    },
    "Dimitrios S. Nikolopoulos": {
        "affiliation": "Queen's University Belfast",
        "citedby": {
            "2017-11-07": 3042
        },
        "email": "@qub.ac.uk",
        "hindex": 29,
        "hindex5y": 20,
        "i10index": 83,
        "i10index5y": 51,
        "interests": [
            "High Performance Computing",
            "Parallel Programming",
            "Runtime Systems"
        ],
        "npubs": 267
    },
    "Dingwen Tao": {
        "affiliation": "ucr.edu",
        "citedby": {
            "2017-11-07": 20
        },
        "email": "@cs.ucr.edu",
        "hindex": 3,
        "hindex5y": 3,
        "i10index": 0,
        "i10index5y": 0,
        "interests": [
            "High-performance computing",
            "Parallel and distributed system",
            "Big data analytics",
            "Extreme-scale machine learning"
        ],
        "npubs": 9
    },
    "Dmitry Durnov": "",
    "Dong Li": {
        "affiliation": "University of California, Merced",
        "citedby": {
            "2017-11-09": 1194
        },
        "email": "@ucmerced.edu",
        "hindex": 17,
        "hindex5y": 17,
        "i10index": 23,
        "i10index5y": 22,
        "interests": [
            "High Performance Computing",
            "Parallel and Distributed Systems"
        ],
        "npubs": 61
    },
    "Dounia Khaldi": "",
    "Eddy Zheng Zhang": {
        "affiliation": "Rutgers",
        "citedby": {
            "2017-07-02": 1035,
            "2017-07-12": 1044,
            "2017-11-10": 1080
        },
        "email": "@cs.rutgers.edu",
        "hindex": 17,
        "hindex5y": 16,
        "i10index": 19,
        "i10index5y": 18,
        "interests": [
            "High Performance and Reliable Programming Systems"
        ],
        "npubs": 40
    },
    "Edgar A. Leon": {
        "affiliation": "LLNL",
        "citedby": {
            "2017-11-08": 160
        },
        "email": "@cs.unm.edu",
        "hindex": 7,
        "hindex5y": 6,
        "i10index": 5,
        "i10index5y": 4,
        "interests": [
            "Operating Systems",
            "Distributed Systems",
            "Computer Architecture",
            "Networks",
            "High-Performance Computing"
        ],
        "npubs": 46
    },
    "Edgar Solomonik": {
        "affiliation": "University of Illinois",
        "citedby": {
            "2017-11-08": 528
        },
        "email": "@illinois.edu",
        "hindex": 12,
        "hindex5y": 12,
        "i10index": 12,
        "i10index5y": 12,
        "interests": [
            "numerical algorithms",
            "parallel computing"
        ],
        "npubs": 39
    },
    "Edmond Chow": {
        "affiliation": "gatech",
        "citedby": {
            "2018-04-19": 4050
        },
        "email": "@cc.gatech.edu",
        "hindex": 25,
        "hindex5y": 20,
        "i10index": 43,
        "i10index5y": 30,
        "interests": [
            "scientific computing",
            "high-performance computing",
            "numerical methods"
        ],
        "npubs": 104
    },
    "Elizabeth H. Madden": {
        "affiliation": "Ludwig Maximilian University of Munich",
        "citedby": {
            "2017-11-07": 46
        },
        "email": "@LMU.de",
        "hindex": 4,
        "hindex5y": 4,
        "i10index": 2,
        "i10index5y": 2,
        "interests": [
            "geology",
            "geophysics",
            "earthquakes",
            "numerical modeling"
        ],
        "npubs": 37
    },
    "Elliot Ronaghan": "",
    "Elliott Slaughter": "",
    "Elsa Gonsiorowski": {
        "affiliation": "Lawrence Livermore National Laboratory",
        "citedby": {
            "2017-11-05": 39
        },
        "email": "@rpi.edu",
        "hindex": 3,
        "hindex5y": 3,
        "i10index": 2,
        "i10index5y": 2,
        "interests": [],
        "npubs": 8
    },
    "Emmanuel Agullo": "",
    "Eric Van Hensbergen": {
        "affiliation": "ARM Ltd",
        "citedby": {
            "2017-11-05": 1549
        },
        "email": "@arm.com",
        "hindex": 21,
        "hindex5y": 15,
        "i10index": 33,
        "i10index5y": 17,
        "interests": [
            "Operating Systems",
            "Distributed Systems",
            "Exascale",
            "High-Performance Computing",
            "Supercomputing"
        ],
        "npubs": 89
    },
    "Erik Saule": {
        "affiliation": "University of North Carolina, Charlotte",
        "citedby": {
            "2017-11-05": 1082
        },
        "email": "@uncc.edu",
        "hindex": 18,
        "hindex5y": 18,
        "i10index": 33,
        "i10index5y": 31,
        "interests": [
            "High Performance Computing",
            "Scheduling",
            "Approximation Algorithms",
            "Multi Objective Optimization",
            "Graph Algorithms"
        ],
        "npubs": 96
    },
    "Erwin Laure": {
        "affiliation": "KTH Royal Institute of Technology",
        "citedby": {
            "2017-11-05": 3368
        },
        "email": "@pdc.kth.se",
        "hindex": 20,
        "hindex5y": 13,
        "i10index": 35,
        "i10index5y": 19,
        "interests": [],
        "npubs": 178
    },
    "Espen Birger Raknes": {
        "affiliation": "Aker BP ASA",
        "citedby": {
            "2017-11-08": 94
        },
        "email": "@akerbp.com",
        "hindex": 5,
        "hindex5y": 5,
        "i10index": 3,
        "i10index5y": 3,
        "interests": [
            "full waveform inversion",
            "seismic imaging",
            "inversion",
            "modelling"
        ],
        "npubs": 26
    },
    "Ethan Coon": {
        "affiliation": "ORNL",
        "citedby": {
            "2017-11-05": 219
        },
        "email": "@lanl.gov",
        "hindex": 8,
        "hindex5y": 8,
        "i10index": 7,
        "i10index5y": 7,
        "interests": [],
        "npubs": 54
    },
    "Ethan L. Miller": {
        "affiliation": "ucsc.edu",
        "citedby": {
            "2017-11-08": 9086
        },
        "email": "@ucsc.edu",
        "hindex": 46,
        "hindex5y": 35,
        "i10index": 120,
        "i10index5y": 82,
        "interests": [
            "File & storage systems",
            "distributed systems",
            "security",
            "reliability"
        ],
        "npubs": 304
    },
    "Evan Racah": {
        "affiliation": "LBNL",
        "citedby": {
            "2017-11-06": 46
        },
        "email": "@umontreal.ca",
        "hindex": 4,
        "hindex5y": 4,
        "i10index": 3,
        "i10index5y": 3,
        "interests": [
            "Machine Learning",
            "Deep Learning",
            "Semi-Supervised Learning",
            "Computer Vision",
            "Generative Models"
        ],
        "npubs": 14
    },
    "Evelyn Duesterwald": "",
    "Ewa Deelman": {
        "affiliation": "University of Southern California",
        "citedby": {
            "2017-11-05": 17213
        },
        "email": "@isi.edu",
        "hindex": 59,
        "hindex5y": 46,
        "i10index": 170,
        "i10index5y": 135,
        "interests": [
            "distributed computing",
            "cloud computing",
            "workflow management"
        ],
        "npubs": 384
    },
    "Feiyi Wang": {
        "affiliation": "ORNL",
        "citedby": {
            "2017-11-08": 1498
        },
        "email": "@ornl.gov",
        "hindex": 21,
        "hindex5y": 16,
        "i10index": 31,
        "i10index5y": 24,
        "interests": [
            "HPC",
            "Parallel I/O",
            "File System & Storage"
        ],
        "npubs": 53
    },
    "Felix Wolf": {
        "affiliation": "Technical University Darmstadt",
        "citedby": {
            "2017-11-05": 3306
        },
        "email": "@cs.tu-darmstadt.de",
        "hindex": 29,
        "hindex5y": 20,
        "i10index": 81,
        "i10index5y": 42,
        "interests": [
            "parallel computing",
            "high-performance computing"
        ],
        "npubs": 217
    },
    "Fengguang Song": {
        "affiliation": "Indiana University-Purdue University Indianapolis",
        "citedby": {
            "2017-11-07": 556
        },
        "email": "@iupui.edu",
        "hindex": 11,
        "hindex5y": 8,
        "i10index": 11,
        "i10index5y": 8,
        "interests": [
            "High Performance Computing",
            "Parallel and Distributed Systems",
            "Advanced Computer Architectures",
            "Automatic Performance Analysis"
        ],
        "npubs": 39
    },
    "Flavio Vella": {
        "affiliation": "Sapienza University of Rome",
        "citedby": {
            "2017-11-08": 86
        },
        "email": "@dividiti.com",
        "hindex": 4,
        "hindex5y": 4,
        "i10index": 2,
        "i10index5y": 2,
        "interests": [
            "Parallel Computing",
            "Graph Algorithms",
            "Logic Programming",
            "GPU Computing",
            "Scalable Machine Learning"
        ],
        "npubs": 19
    },
    "Florina Ciorba": {
        "affiliation": "University of Basel",
        "citedby": {
            "2017-11-05": 242
        },
        "email": "@unibas.ch",
        "hindex": 8,
        "hindex5y": 8,
        "i10index": 6,
        "i10index5y": 4,
        "interests": [
            "Computer Science",
            "Dynamic Load Balancing",
            "Computer Simulations"
        ],
        "npubs": 69
    },
    "Frédéric Vivien": {
        "affiliation": "French Institute for Research in Computer Science and Automation INRIA",
        "citedby": {
            "2017-11-05": 2701
        },
        "email": "@inria.fr",
        "hindex": 27,
        "hindex5y": 18,
        "i10index": 62,
        "i10index5y": 33,
        "interests": [
            "Parallel computing",
            "Algorithm design",
            "Scheduling",
            "Reliability"
        ],
        "npubs": 172
    },
    "Gabriel Antoniu": {
        "affiliation": "French Institute for Research in Computer Science and Automation INRIA",
        "citedby": {
            "2017-11-05": 2191
        },
        "email": "@inria.fr",
        "hindex": 24,
        "hindex5y": 18,
        "i10index": 56,
        "i10index5y": 37,
        "interests": [
            "Distributed storage systems",
            "Big Data",
            "cloud computing",
            "data management",
            "high-performance computing"
        ],
        "npubs": 208
    },
    "Gabriel H. Loh": {
        "affiliation": "Advanced Micro Devices Inc amd.com",
        "citedby": {
            "2017-11-09": 6211
        },
        "email": "@amd.com",
        "hindex": 37,
        "hindex5y": 31,
        "i10index": 88,
        "i10index5y": 70,
        "interests": [
            "Computer architecture"
        ],
        "npubs": 232
    },
    "Galen Shipman": {
        "affiliation": "LANL",
        "citedby": {
            "2017-11-07": 1510
        },
        "email": "@lanl.gov",
        "hindex": 22,
        "hindex5y": 21,
        "i10index": 37,
        "i10index5y": 34,
        "interests": [
            "Computer Science",
            "High Performance Computing",
            "File Systems",
            "Programming Models"
        ],
        "npubs": 112
    },
    "Gengbin Zheng": {
        "affiliation": "Intel",
        "citedby": {
            "2017-11-09": 2605
        },
        "email": "@illinois.edu",
        "hindex": 27,
        "hindex5y": 23,
        "i10index": 41,
        "i10index5y": 33,
        "interests": [
            "High performance computing",
            "Computer Science"
        ],
        "npubs": 61
    },
    "Geoffroy R. Vallee": {
        "citedby": {
            "2018-04-19": 1124
        },
        "email": "@ornl.gov",
        "hindex": 19,
        "hindex5y": 12,
        "i10index": 31,
        "i10index5y": 15,
        "interests": [
            "System Software",
            "networking",
            "storage"
        ],
        "npubs": 87
    },
    "George Biros": {
        "affiliation": "University of Texas",
        "citedby": {
            "2017-11-07": 4354
        },
        "email": "@acm.org",
        "hindex": 34,
        "hindex5y": 30,
        "i10index": 75,
        "i10index5y": 64,
        "interests": [
            "Fast algorithms",
            "High Performance Data Analytics",
            "Supercomputing",
            "Medical Imaging",
            "Complex Fluids"
        ],
        "npubs": 177
    },
    "George Karypis": {
        "affiliation": "University of Minnesota",
        "citedby": {
            "2017-11-05": 56908
        },
        "email": "@umn.edu",
        "hindex": 84,
        "hindex5y": 59,
        "i10index": 221,
        "i10index5y": 176,
        "interests": [
            "Data mining",
            "Parallel computing",
            "Recommender systems",
            "Learning analytics",
            "Chemical informatics"
        ],
        "npubs": 439
    },
    "George Michelogiannakis": "",
    "Gheorghe Almasi": "",
    "Giorgis Georgakoudis": {
        "affiliation": "Queen's University Belfast",
        "citedby": {
            "2017-11-07": 50
        },
        "email": "@qub.ac.uk",
        "hindex": 5,
        "hindex5y": 5,
        "i10index": 1,
        "i10index5y": 1,
        "interests": [
            "Computer Science",
            "High Performance Computing",
            "Parallel Programming",
            "Heterogeneous Platforms",
            "Runtime scheduling"
        ],
        "npubs": 19
    },
    "Guanpeng Li": {
        "affiliation": "University of British Columbia",
        "citedby": {
            "2017-11-06": 72
        },
        "email": "@ece.ubc.ca",
        "hindex": 4,
        "hindex5y": 4,
        "i10index": 2,
        "i10index5y": 2,
        "interests": [
            "Fault-tolerant System",
            "Computer Architecture",
            "Compiler"
        ],
        "npubs": 8
    },
    "Guillaume Aupy": {
        "affiliation": "French Institute for Research in Computer Science and Automation INRIA",
        "citedby": {
            "2017-11-05": 237
        },
        "email": "@inria.fr",
        "hindex": 8,
        "hindex5y": 8,
        "i10index": 7,
        "i10index5y": 7,
        "interests": [
            "Scheduling",
            "Parallel algorithms",
            "IO",
            "fault-tolerance",
            "HPC"
        ],
        "npubs": 41
    },
    "Gwangsun Kim": {
        "affiliation": "ARM Ltd",
        "citedby": {
            "2017-11-07": 208
        },
        "email": "@arm.com",
        "hindex": 7,
        "hindex5y": 7,
        "i10index": 5,
        "i10index5y": 5,
        "interests": [
            "Computer architecture",
            "Server-class SoC",
            "Interconnection networks",
            "GPGPU",
            "3D-stacked memory"
        ],
        "npubs": 18
    },
    "Hajime Fujita": {
        "affiliation": "Intel",
        "citedby": {
            "2017-11-09": 137
        },
        "email": "@nifty.com",
        "hindex": 8,
        "hindex5y": 6,
        "i10index": 8,
        "i10index5y": 6,
        "interests": [
            "Systems Software",
            "High Performance Computing",
            "Computer Networks"
        ],
        "npubs": 44
    },
    "Hal Finkel": "",
    "Hamid Krim": {
        "affiliation": "NCSU",
        "citedby": {
            "2017-11-06": 8098
        },
        "email": "@ncsu.edu",
        "hindex": 34,
        "hindex5y": 20,
        "i10index": 82,
        "i10index5y": 41,
        "interests": [
            "Estimation",
            "Signal Processing",
            "Statistical Signal and Image Analysis",
            "Vision",
            "Machine Learning"
        ],
        "npubs": 298
    },
    "Hao Shyng": "",
    "Hao Wang1": {
        "affiliation": "Virginia Tech",
        "citedby": {
            "2017-11-07": 1031
        },
        "email": "@vt.edu",
        "hindex": 17,
        "hindex5y": 17,
        "i10index": 23,
        "i10index5y": 22,
        "interests": [
            "Parallel Computing",
            "Distributed Systems",
            "MPI",
            "GPU Computing",
            "Bioinformatics"
        ],
        "npubs": 44
    },
    "Haohuan Fu": {
        "affiliation": "Tsinghua; National Supercomputing Center, Wuxi",
        "citedby": {
            "2017-11-05": 1294
        },
        "email": "@tsinghua.edu.cn",
        "hindex": 19,
        "hindex5y": 16,
        "i10index": 24,
        "i10index5y": 21,
        "interests": [],
        "npubs": 123
    },
    "Hari Subramoni": {
        "affiliation": "Ohio State University",
        "citedby": {
            "2017-11-09": 1172
        },
        "email": "@cse.ohio-state.edu",
        "hindex": 20,
        "hindex5y": 18,
        "i10index": 28,
        "i10index5y": 25,
        "interests": [
            "High Performance Computing"
        ],
        "npubs": 85
    },
    "Hari Sundar": {
        "affiliation": "University of Utah",
        "citedby": {
            "2017-11-05": 1492
        },
        "email": "@cs.utah.edu",
        "hindex": 18,
        "hindex5y": 16,
        "i10index": 24,
        "i10index5y": 22,
        "interests": [
            "parallel and distributed computing",
            "multigrid methods",
            "medical image analysis",
            "soft tissue and cardiovascular mechanics",
            "image guided surgery"
        ],
        "npubs": 60
    },
    "Harsh Vardhan": {
        "citedby": {
            "2018-04-19": 253
        },
        "email": "@cse.tamu.edu",
        "hindex": 6,
        "hindex5y": 5,
        "i10index": 5,
        "i10index5y": 5,
        "interests": [
            "Parallel Programming",
            "High Performance Computing",
            "Distributed Systems",
            "Parallel Graph Processing"
        ],
        "npubs": 10
    },
    "Hatem Ltaief": {
        "affiliation": "King Abdullah University of Science and Technology",
        "citedby": {
            "2017-11-05": 2110
        },
        "email": "@kaust.edu.sa",
        "hindex": 24,
        "hindex5y": 22,
        "i10index": 44,
        "i10index5y": 39,
        "interests": [
            "Parallel Numerical Algorithms",
            "Task-Based Programming Model",
            "Resilience"
        ],
        "npubs": 117
    },
    "Heather Quinn": {
        "affiliation": "LANL",
        "citedby": {
            "2017-11-07": 1104
        },
        "email": "@lanl.gov",
        "hindex": 16,
        "hindex5y": 16,
        "i10index": 30,
        "i10index5y": 25,
        "interests": [
            "Radiation Effects in Electronics"
        ],
        "npubs": 111
    },
    "Holger Fröning": {
        "affiliation": "University of Heidelberg",
        "citedby": {
            "2017-11-05": 441
        },
        "email": "@ziti.uni-heidelberg.de",
        "hindex": 12,
        "hindex5y": 9,
        "i10index": 13,
        "i10index5y": 9,
        "interests": [
            "Computer architecture",
            "future emerging technologies",
            "energy efficiency",
            "GPU Computing",
            "FPGAs"
        ],
        "npubs": 90
    },
    "Hongbo Li": {
      "citedby": {
        "2018-04-19": 4
      },
      "email": "@ucr.edu",
      "hindex": 1,
      "hindex5y": 1,
      "i10index": 0,
      "i10index5y": 0,
      "interests": [
          "High Performance Computing"
      ],
      "npubs": 3
    },
    "Hua Tan": {
        "affiliation": "Washington State University, Vancouver",
        "citedby": {
            "2017-11-07": 479
        },
        "email": "@wsu.edu",
        "hindex": 12,
        "hindex5y": 11,
        "i10index": 14,
        "i10index5y": 11,
        "interests": [
            "CFD",
            "free surface flow",
            "porous media",
            "composites",
            "FEA"
        ],
        "npubs": 47
    },
    "Hui Guan": "",
    "Huimin Cui": "",
    "Hyogi Sim": {
        "affiliation": "vt.edu",
        "citedby": {
            "2017-11-06": 316
        },
        "email": "@ornl.gov",
        "hindex": 5,
        "hindex5y": 4,
        "i10index": 3,
        "i10index5y": 3,
        "interests": [
            "Storage Systems",
            "Distributed Systems",
            "HPC",
            "NVRAM",
            "File Systems"
        ],
        "npubs": 11
    },
    "Ian Karlin": {
        "affiliation": "LLNL",
        "citedby": {
            "2017-11-06": 537
        },
        "email": "@colorado.edu",
        "hindex": 10,
        "hindex5y": 9,
        "i10index": 10,
        "i10index5y": 9,
        "interests": [],
        "npubs": 46
    },
    "Ignacio Laguna": {
        "affiliation": "LLNL",
        "citedby": {
            "2017-11-07": 354
        },
        "email": "@llnl.gov",
        "hindex": 10,
        "hindex5y": 10,
        "i10index": 12,
        "i10index5y": 10,
        "interests": [
            "high performance computing",
            "fault tolerance",
            "fault detection",
            "failure diagnosis",
            "debugging"
        ],
        "npubs": 57
    },
    "Ilkay Altintas": {
        "affiliation": "San Diego Supercomputer Center",
        "citedby": {
            "2017-11-05": 5588
        },
        "email": "@sdsc.edu",
        "hindex": 25,
        "hindex5y": 20,
        "i10index": 53,
        "i10index5y": 38,
        "interests": [
            "Scientific Workflows",
            "Provenance"
        ],
        "npubs": 135
    },
    "Ioan Raicu": {
        "affiliation": "Illinois Institute of Technology",
        "citedby": {
            "2017-11-05": 8818
        },
        "email": "@cs.iit.edu",
        "hindex": 39,
        "hindex5y": 32,
        "i10index": 84,
        "i10index5y": 74,
        "interests": [
            "Computer Science",
            "Distributed Systems",
            "Parallel and Distributed Processing",
            "Cloud Computing",
            "Big Data"
        ],
        "npubs": 225
    },
    "Ioana Banicescu": {
        "affiliation": "Mississippi State University",
        "citedby": {
            "2018-04-19": 986
        },
        "email": "@cse.msstate.edu",
        "hindex": 16,
        "hindex5y": 9,
        "i10index": 25,
        "i10index5y": 8,
        "interests": [
            "parallel algorithms",
            "scientific computing",
            "performance modeling",
            "analysis and optimization"
        ],
        "npubs": 140
    },
    "Ioannis Mitliagkas": {
        "affiliation": "Stanford",
        "citedby": {
            "2017-11-06": 257
        },
        "email": "@iro.umontreal.ca",
        "hindex": 8,
        "hindex5y": 8,
        "i10index": 7,
        "i10index5y": 7,
        "interests": [
            "Machine Learning",
            "Large Scale Optimization"
        ],
        "npubs": 23
    },
    "Israel Koren": {
        "affiliation": "University of Massachusetts",
        "citedby": {
            "2017-11-07": 8519
        },
        "email": "@ecs.umass.edu",
        "hindex": 41,
        "hindex5y": 22,
        "i10index": 145,
        "i10index5y": 64,
        "interests": [
            "Fault-Tolerant Computing",
            "Computer Architecture",
            "Computer Arithmetic",
            "Secure cryptography"
        ],
        "npubs": 352
    },
    "Jack Deslippe": {
        "affiliation": "LBNL",
        "citedby": {
            "2017-11-06": 1646
        },
        "email": "@lbl.gov",
        "hindex": 15,
        "hindex5y": 14,
        "i10index": 19,
        "i10index5y": 18,
        "interests": [
            "HPC",
            "Physics",
            "Materials Science",
            "Chemistry"
        ],
        "npubs": 91
    },
    "Jae-Seung Yeom": {
        "affiliation": "LLNL",
        "citedby": {
            "2017-11-07": 181
        },
        "email": "@vt.edu",
        "hindex": 8,
        "hindex5y": 7,
        "i10index": 7,
        "i10index5y": 6,
        "interests": [
            "High Performance Computing",
            "Simulation",
            "Performance Modeling"
        ],
        "npubs": 24
    },
    "Jaejin Lee": {
        "affiliation": "Seoul National University",
        "citedby": {
            "2017-11-05": 3295
        },
        "email": "@snu.ac.kr",
        "hindex": 30,
        "hindex5y": 22,
        "i10index": 49,
        "i10index5y": 37,
        "interests": [
            "Parallel processing",
            "Compilers",
            "Computer architectures",
            "Operating systems",
            "Heterogeneous computing"
        ],
        "npubs": 108
    },
    "James Demmel": "",
    "James Dinan": {
        "affiliation": "Intel",
        "citedby": {
            "2017-11-05": 1260
        },
        "email": "@intel.com",
        "hindex": 18,
        "hindex5y": 18,
        "i10index": 33,
        "i10index5y": 31,
        "interests": [
            "High performance computing",
            "Parallel programming"
        ],
        "npubs": 90
    },
    "James Levitt": "",
    "James Lin": {
        "affiliation": "Shanghai Jiao Tong University",
        "citedby": {
            "2017-11-05": 20
        },
        "email": "@sjtu.edu.cn",
        "hindex": 2,
        "hindex5y": 2,
        "i10index": 1,
        "i10index5y": 1,
        "interests": [
            "High Performance Computing"
        ],
        "npubs": 19
    },
    "James Tuck": {
        "citedby": {
            "2018-03-29": 1970
        },
        "email": "@ncsu.edu",
        "hindex": 17,
        "hindex5y": 12,
        "i10index": 22,
        "i10index5y": 16,
        "interests": [
            "Computer Architecture",
            "Compilers",
            "Programming Languages"
        ],
        "npubs": 62
    },
    "Janine C. Bennett": {
        "affiliation": "Sandia",
        "citedby": {
            "2017-11-05": 589
        },
        "email": "@sandia.gov",
        "hindex": 12,
        "hindex5y": 11,
        "i10index": 16,
        "i10index5y": 11,
        "interests": [
            "Large-scale data analysis",
            "in situ analysis",
            "programming models",
            "runtime systems"
        ],
        "npubs": 96
    },
    "Jayaraman Thiagarajan": {
        "affiliation": "LLNL",
        "citedby": {
            "2017-11-07": 554
        },
        "email": "@asu.edu",
        "hindex": 12,
        "hindex5y": 12,
        "i10index": 23,
        "i10index5y": 22,
        "interests": [
            "Machine Learning",
            "Computer Vision",
            "Data Analysis and Visualization",
            "Image Understanding"
        ],
        "npubs": 112
    },
    "Jaydeep Bardhan": {
        "affiliation": "Northeastern University",
        "citedby": {
            "2017-11-05": 855
        },
        "email": "@neu.edu",
        "hindex": 17,
        "hindex5y": 15,
        "i10index": 26,
        "i10index5y": 23,
        "interests": [
            "molecular solvation",
            "computational chemistry",
            "boundary integral equations",
            "multiscale models"
        ],
        "npubs": 62
    },
    "Jean-Baptiste Besnard": {
        "affiliation": "ParaTools",
        "citedby": {
            "2017-11-05": 14
        },
        "email": "@paratools.fr",
        "hindex": 2,
        "hindex5y": 2,
        "i10index": 0,
        "i10index5y": 0,
        "interests": [
            "HPC",
            "Profiling",
            "MPI",
            "OpenMP",
            "Performance Tools"
        ],
        "npubs": 7
    },
    "Jeff R. Hammond": {
        "citedby": {
            "2018-04-19": 2119
        },
        "email": "@acm.org",
        "hindex": 23,
        "hindex5y": 18,
        "i10index": 41,
        "i10index5y": 36,
        "interests": [
            "computational chemistry",
            "programming models",
            "parallel computing"
        ],
        "npubs": 96
    },
    "Jeffrey S. Vetter": {
        "affiliation": "ORNL",
        "citedby": {
            "2017-11-09": 7355
        },
        "email": "@acm.org",
        "hindex": 43,
        "hindex5y": 32,
        "i10index": 110,
        "i10index5y": 76,
        "interests": [
            "high performance computing"
        ],
        "npubs": 325
    },
    "Jelena Pjesivac-Grbovic": {
        "affiliation": "Google",
        "citedby": {
            "2017-11-05": 995
        },
        "email": "@google.com",
        "hindex": 13,
        "hindex5y": 9,
        "i10index": 14,
        "i10index5y": 9,
        "interests": [
            "Distributed Computing",
            "Machine Learning"
        ],
        "npubs": 22
    },
    "Jeongnim Kim": {
        "affiliation": "Intel",
        "citedby": {
            "2017-11-07": 2990
        },
        "email": "@intel.com",
        "hindex": 26,
        "hindex5y": 17,
        "i10index": 31,
        "i10index5y": 24,
        "interests": [
            "Condensed matter physics",
            "materials",
            "quantum chemistry",
            "computational physics"
        ],
        "npubs": 416
    },
    "Jeremiah J. Wilke": {
        "affiliation": "Sandia",
        "citedby": {
            "2017-11-05": 798
        },
        "email": "@sandia.gov",
        "hindex": 10,
        "hindex5y": 9,
        "i10index": 13,
        "i10index5y": 9,
        "interests": [
            "High Performance Computing",
            "Discrete Event Simulation",
            "Distributed Algorithms",
            "Resilience",
            "Computational Chemistry"
        ],
        "npubs": 31
    },
    "Jerome Soumagne": "",
    "Jerry Chou": {
        "affiliation": "National Tsing Hua University, Taiwan",
        "citedby": {
            "2017-11-07": 357
        },
        "email": "@cs.nthu.edu.tw",
        "hindex": 10,
        "hindex5y": 9,
        "i10index": 10,
        "i10index5y": 9,
        "interests": [
            "Distributed system",
            "High performance computing",
            "Cloud computing"
        ],
        "npubs": 46
    },
    "Jesper Larsson Träff": "",
    "Jian Zhang": {
        "affiliation": "Stanford",
        "citedby": {
            "2017-11-06": 238
        },
        "email": "@stanford.edu",
        "hindex": 3,
        "hindex5y": 3,
        "i10index": 3,
        "i10index5y": 3,
        "interests": [
            "Machine Learning",
            "Artificial Intelligence"
        ],
        "npubs": 8
    },
    "Jiayuan Meng": {
        "affiliation": "Alphabet Inc.",
        "citedby": {
            "2017-11-05": 3096
        },
        "email": "@alcf.anl.gov",
        "hindex": 17,
        "hindex5y": 15,
        "i10index": 23,
        "i10index5y": 23,
        "interests": [
            "High Performance Computing",
            "Computer Architecture",
            "Modeling",
            "Simulation",
            "Machine Learning"
        ],
        "npubs": 61
    },
    "Jidong Zhai": "",
    "Jieyang Chen": {
        "affiliation": "ucr.edu",
        "citedby": {
            "2017-11-07": 9
        },
        "email": "@ucr.edu",
        "hindex": 2,
        "hindex5y": 2,
        "i10index": 0,
        "i10index5y": 0,
        "interests": [
            "High Performance Computing"
        ],
        "npubs": 7
    },
    "Jithin Jose": {
        "affiliation": "Intel",
        "citedby": {
            "2017-11-09": 795
        },
        "email": "@intel.com",
        "hindex": 13,
        "hindex5y": 13,
        "i10index": 19,
        "i10index5y": 19,
        "interests": [
            "Cloud Computing",
            "High Performance Computing (MPI, PGAS)",
            "Hadoop",
            "Memcached"
        ],
        "npubs": 41
    },
    "Jiwu Shu": {
        "affiliation": "Tsinghua",
        "citedby": {
            "2017-11-06": 1660
        },
        "email": "@tsinghua.edu.cn",
        "hindex": 20,
        "hindex5y": 17,
        "i10index": 44,
        "i10index5y": 35,
        "interests": [
            "storage and file systems"
        ],
        "npubs": 219
    },
    "Joe Eaton": "",
    "Joel Emer": {
        "affiliation": "Nvidia",
        "citedby": {
            "2017-11-06": 10392
        },
        "email": "@csail.mit.edu",
        "hindex": 47,
        "hindex5y": 31,
        "i10index": 87,
        "i10index5y": 65,
        "interests": [
            "Computer Architecture"
        ],
        "npubs": 190
    },
    "Johannes Langguth": {
        "affiliation": "Simula Research Laboratory",
        "citedby": {
            "2017-11-08": 131
        },
        "email": "@simula.no",
        "hindex": 6,
        "hindex5y": 6,
        "i10index": 3,
        "i10index5y": 3,
        "interests": [],
        "npubs": 28
    },
    "John Bent": {
        "affiliation": "Seagate Government Solutions",
        "citedby": {
            "2017-11-05": 1344
        },
        "email": "@emc.com",
        "hindex": 17,
        "hindex5y": 14,
        "i10index": 26,
        "i10index5y": 19,
        "interests": [
            "Storage",
            "operating systems",
            "file systems",
            "distributed systems."
        ],
        "npubs": 128
    },
    "John Brevik": {
        "affiliation": "California State University, Long Beach",
        "citedby": {
            "2017-11-07": 1167
        },
        "email": "@online.no",
        "hindex": 14,
        "hindex5y": 9,
        "i10index": 15,
        "i10index5y": 9,
        "interests": [],
        "npubs": 42
    },
    "John Cary": {
        "affiliation": "University of Colorado, Boulder",
        "citedby": {
            "2017-11-05": 8380
        },
        "email": "@colorado.edu",
        "hindex": 40,
        "hindex5y": 21,
        "i10index": 101,
        "i10index5y": 52,
        "interests": [
            "plasma physics",
            "accelerator physics",
            "nonlinear dynamics",
            "computational physics"
        ],
        "npubs": 578
    },
    "John Jack Lange": "",
    "John Linford": "",
    "John Mellor-Crummey": {
        "affiliation": "Rice University",
        "citedby": {
            "2017-11-05": 9563
        },
        "email": "@rice.edu",
        "hindex": 48,
        "hindex5y": 27,
        "i10index": 105,
        "i10index5y": 67,
        "interests": [
            "High Performance Computing",
            "Tools",
            "Compilers"
        ],
        "npubs": 235
    },
    "John Shalf": {
        "affiliation": "LBNL",
        "citedby": {
            "2017-11-05": 12084
        },
        "email": "@lbl.gov",
        "hindex": 50,
        "hindex5y": 36,
        "i10index": 117,
        "i10index5y": 84,
        "interests": [
            "computer architecture",
            "supercomputing",
            "HPC",
            "programming models",
            "high performance networking"
        ],
        "npubs": 279
    },
    "Jonathan Beard": {
        "affiliation": "ARM Ltd",
        "citedby": {
            "2017-11-05": 49
        },
        "email": "@arm.com",
        "hindex": 4,
        "hindex5y": 4,
        "i10index": 2,
        "i10index5y": 2,
        "interests": [
            "Heterogeneous Systems",
            "HPC",
            "Compilers",
            "Languages",
            "Compute Near Data"
        ],
        "npubs": 13
    },
    "Jordi Wolfson-Pou": "",
    "Jordà Polo": {
        "affiliation": "BSC.es",
        "citedby": {
            "2017-11-07": 532
        },
        "email": "@ac.upc.edu",
        "hindex": 6,
        "hindex5y": 6,
        "i10index": 6,
        "i10index5y": 6,
        "interests": [
            "Distributed Systems",
            "MapReduce",
            "Data Analytics",
            "Performance Management",
            "Genomics"
        ],
        "npubs": 13
    },
    "Joshua Asplund": "",
    "Judith C. Hill": "",
    "Judy Qiu": {
        "affiliation": "Indiana University",
        "citedby": {
            "2017-11-05": 3114
        },
        "email": "@indiana.edu",
        "hindex": 22,
        "hindex5y": 20,
        "i10index": 50,
        "i10index5y": 38,
        "interests": [
            "parallel and distributed computing",
            "cloud computing"
        ],
        "npubs": 165
    },
    "Jun2 Yang": {
        "affiliation": "Data Storage Institute",
        "citedby": {
            "2017-11-08": 243
        },
        "email": "@dsi.a-star.edu.sg",
        "hindex": 5,
        "hindex5y": 5,
        "i10index": 3,
        "i10index5y": 3,
        "interests": [
            "Database Systems",
            "Non-volatile Memory",
            "Consistent Data Structure"
        ],
        "npubs": 26
    },
    "Jung Ho Ahn": {
        "affiliation": "Seoul National University",
        "citedby": {
            "2017-11-05": 6148
        },
        "email": "@snu.ac.kr",
        "hindex": 28,
        "hindex5y": 25,
        "i10index": 39,
        "i10index5y": 37,
        "interests": [
            "Computer Architecture"
        ],
        "npubs": 96
    },
    "Jungwon Kim": {
        "affiliation": "ORNL",
        "citedby": {
            "2017-11-08": 476
        },
        "email": "@ornl.gov",
        "hindex": 9,
        "hindex5y": 9,
        "i10index": 9,
        "i10index5y": 8,
        "interests": [
            "High-performance computing",
            "compilers",
            "runtime systems",
            "programming models"
        ],
        "npubs": 16
    },
    "Justin Luitjens": "",
    "Jürgen Kaiser": {
        "affiliation": "Johannes Gutenberg University Mainz",
        "citedby": {
            "2017-11-06": 178
        },
        "email": "@uni-mainz.de",
        "hindex": 6,
        "hindex5y": 6,
        "i10index": 6,
        "i10index5y": 5,
        "interests": [
            "Storage",
            "SCM",
            "SSD",
            "PCM",
            "Deduplication"
        ],
        "npubs": 18
    },
    "Kai Wu": {
        "affiliation": "University of California, Merced",
        "citedby": {
            "2017-11-09": 0
        },
        "email": "@ucmerced.edu",
        "hindex": 0,
        "hindex5y": 0,
        "i10index": 0,
        "i10index5y": 0,
        "interests": [
            "High Performance Computing",
            "Parallel and Distributed Systems"
        ],
        "npubs": 5
    },
    "Kaiming Ouyang": {
        "affiliation": "ucr.edu",
        "citedby": {
            "2017-11-07": 0
        },
        "email": "@ucr.edu",
        "hindex": 0,
        "hindex5y": 0,
        "i10index": 0,
        "i10index5y": 0,
        "interests": [
            "High Performance Computing"
        ],
        "npubs": 1
    },
    "Kaixi Hou": {
        "affiliation": "vt.edu",
        "citedby": {
            "2017-11-07": 78
        },
        "email": "@vt.edu",
        "hindex": 6,
        "hindex5y": 6,
        "i10index": 2,
        "i10index5y": 2,
        "interests": [
            "High Performance Computing",
            "GPU",
            "CPU",
            "Xeon Phi",
            "Vector"
        ],
        "npubs": 13
    },
    "Kalyan Kumaran": {
        "affiliation": "ANL",
        "citedby": {
            "2017-11-08": 430
        },
        "email": "@alcf.anl.gov",
        "hindex": 11,
        "hindex5y": 10,
        "i10index": 11,
        "i10index5y": 10,
        "interests": [
            "Computer Science"
        ],
        "npubs": 34
    },
    "Kamer Kaya": {
        "affiliation": "Sabancı University",
        "citedby": {
            "2017-11-05": 1154
        },
        "email": "@sabanciuniv.edu",
        "hindex": 19,
        "hindex5y": 19,
        "i10index": 29,
        "i10index5y": 26,
        "interests": [
            "High Performance Computing",
            "Parallel algorithms",
            "Graph Algorithms",
            "Cryptography"
        ],
        "npubs": 109
    },
    "Karen Devine": {
        "affiliation": "Sandia",
        "citedby": {
            "2018-04-19": 3566
        },
        "email": "@sandia.gov",
        "hindex": 30,
        "hindex5y": 18,
        "i10index": 43,
        "i10index5y": 26,
        "interests": [],
        "npubs": 144
    },
    "Karthik Pattabiraman": {
        "affiliation": "University of British Columbia",
        "citedby": {
            "2017-11-06": 1864
        },
        "email": "@ece.ubc.ca",
        "hindex": 25,
        "hindex5y": 23,
        "i10index": 46,
        "i10index5y": 43,
        "interests": [
            "Fault-tolerance",
            "Fault injection",
            "Error Resilience",
            "Dependable systems",
            "Web Applications"
        ],
        "npubs": 136
    },
    "Kate Clark": "",
    "Kate Keahey": {
        "affiliation": "ANL",
        "citedby": {
            "2017-11-05": 3901
        },
        "email": "@mcs.anl.gov",
        "hindex": 28,
        "hindex5y": 20,
        "i10index": 45,
        "i10index5y": 32,
        "interests": [
            "Cloud Computing",
            "Distributed Systems",
            "Grid Computing"
        ],
        "npubs": 101
    },
    "Katherine Isaacs": {
        "affiliation": "University of Arizona",
        "citedby": {
            "2017-11-05": 428
        },
        "email": "@cs.arizona.edu",
        "hindex": 8,
        "hindex5y": 8,
        "i10index": 8,
        "i10index5y": 8,
        "interests": [
            "information visualization",
            "high performance computing"
        ],
        "npubs": 28
    },
    "Kathleen Shoga": "",
    "Kathryn Mohror": {
        "affiliation": "LLNL",
        "citedby": {
            "2018-01-24": 1027
        },
        "email": "@llnl.gov",
        "hindex": 13,
        "hindex5y": 12,
        "i10index": 18,
        "i10index5y": 14,
        "interests": [],
        "npubs": 86
    },
    "Kazem Cheshmi": {
        "affiliation": "Rutgers University",
        "citedby": {
            "2018-04-19": 43
        },
        "email": "@rutgers.edu",
        "hindex": 3,
        "hindex5y": 3,
        "i10index": 1,
        "i10index5y": 1,
        "interests": [
            "Compilers",
            "Numerical Methods",
            "Parallel Programming"
        ],
        "npubs": 6
    },
    "Keith D. Underwood": {
        "affiliation": "Intel",
        "citedby": {
            "2017-11-05": 2573
        },
        "email": "@intel.com",
        "hindex": 26,
        "hindex5y": 18,
        "i10index": 53,
        "i10index5y": 33,
        "interests": [],
        "npubs": 153
    },
    "Kelly Gaither": {
        "affiliation": "University of Texas",
        "citedby": {
            "2017-11-05": 1191
        },
        "email": "@tacc.utexas.edu",
        "hindex": 14,
        "hindex5y": 11,
        "i10index": 17,
        "i10index5y": 12,
        "interests": [],
        "npubs": 79
    },
    "Ken Raffenetti": {
        "affiliation": "ANL",
        "citedby": {
            "2017-11-09": 56
        },
        "email": "@anl.gov",
        "hindex": 3,
        "hindex5y": 3,
        "i10index": 3,
        "i10index5y": 3,
        "interests": [
            "High Performance Computing"
        ],
        "npubs": 5
    },
    "Kenneth Chang": "",
    "Keren Bergman": {
        "affiliation": "Columbia University",
        "citedby": {
            "2017-11-05": 12524
        },
        "email": "@ee.columbia.edu",
        "hindex": 55,
        "hindex5y": 41,
        "i10index": 206,
        "i10index5y": 143,
        "interests": [],
        "npubs": 653
    },
    "Kerstin Kleese van Dam": {
        "affiliation": "Brookhaven National Laboratory",
        "citedby": {
            "2017-11-05": 1321
        },
        "email": "@bnl.gov",
        "hindex": 15,
        "hindex5y": 9,
        "i10index": 31,
        "i10index5y": 9,
        "interests": [
            "Data Management",
            "Analysis and Interpretation",
            "High Performance Computing"
        ],
        "npubs": 149
    },
    "Kesheng Wu": {
        "affiliation": "LBL",
        "citedby": {
            "2017-11-07": 5496
        },
        "email": "@lbl.gov",
        "hindex": 41,
        "hindex5y": 29,
        "i10index": 84,
        "i10index5y": 61,
        "interests": [
            "Data Management",
            "Data Analysis",
            "Scientific Computing"
        ],
        "npubs": 238
    },
    "Kevin Harms": {
        "affiliation": "ANL",
        "citedby": {
            "2017-11-08": 425
        },
        "email": "@alcf.anl.gov",
        "hindex": 9,
        "hindex5y": 9,
        "i10index": 7,
        "i10index5y": 7,
        "interests": [
            "HPC",
            "Storage",
            "Parallel IO"
        ],
        "npubs": 27
    },
    "Kevin Hsieh": {
        "affiliation": "cmu.edu",
        "citedby": {
            "2017-11-07": 166
        },
        "email": "@cmu.edu",
        "hindex": 6,
        "hindex5y": 6,
        "i10index": 6,
        "i10index5y": 6,
        "interests": [
            "Computer System",
            "Machine Learning",
            "Computer Architecture"
        ],
        "npubs": 10
    },
    "Khaled Hamidouche": {
        "affiliation": "Advanced Micro Devices Inc amd.com",
        "citedby": {
            "2017-11-07": 358
        },
        "email": "",
        "hindex": 10,
        "hindex5y": 10,
        "i10index": 13,
        "i10index5y": 11,
        "interests": [
            "Research Scientist"
        ],
        "npubs": 67
    },
    "Kitrick Sheets": "",
    "Klaudius Scheufele": {
        "affiliation": "University of Stuttgart",
        "citedby": {
            "2017-11-07": 50
        },
        "email": "@ipvs.uni-stuttgart.de",
        "hindex": 4,
        "hindex5y": 4,
        "i10index": 2,
        "i10index5y": 2,
        "interests": [
            "large scale multi-component simulation",
            "quasi-Newton methods",
            "PDE constraint optimization",
            "brain-tumor simulation"
        ],
        "npubs": 17
    },
    "Konstantin Taranov": "",
    "Kristopher Keipert": {
        "affiliation": "Iowa State University",
        "citedby": {
            "2017-11-08": 51
        },
        "email": "@iastate.edu",
        "hindex": 4,
        "hindex5y": 4,
        "i10index": 3,
        "i10index5y": 3,
        "interests": [],
        "npubs": 9
    },
    "Krzysztof Rzadca": {
        "affiliation": "University of Warsaw",
        "citedby": {
            "2017-11-05": 613
        },
        "email": "@mimuw.edu.pl",
        "hindex": 12,
        "hindex5y": 10,
        "i10index": 16,
        "i10index5y": 10,
        "interests": [
            "scheduling",
            "distributed systems",
            "algorithmic game theory"
        ],
        "npubs": 45
    },
    "Kumudha Narasimhan": "",
    "Kyle Chard": {
        "affiliation": "ANL",
        "citedby": {
            "2017-11-05": 1099
        },
        "email": "@uchicago.edu",
        "hindex": 18,
        "hindex5y": 17,
        "i10index": 28,
        "i10index5y": 24,
        "interests": [
            "computer science",
            "cloud computing",
            "scientific computing",
            "big data"
        ],
        "npubs": 88
    },
    "Kyungjoo Kim": {
        "affiliation": "Sandia",
        "citedby": {
            "2017-11-09": 155
        },
        "email": "@sandia.gov",
        "hindex": 8,
        "hindex5y": 7,
        "i10index": 8,
        "i10index5y": 7,
        "interests": [
            "Parallel sparse matrix factorization",
            "High order FEs",
            "Electromegnetics",
            "Particle based methods",
            "Task-data hybrid parallelism"
        ],
        "npubs": 21
    },
    "Larry Kaplan": {
        "affiliation": "Cray Inc",
        "citedby": {
            "2017-11-05": 671
        },
        "email": "@cray.com",
        "hindex": 10,
        "hindex5y": 8,
        "i10index": 10,
        "i10index5y": 8,
        "interests": [
            "Computer Architecture"
        ],
        "npubs": 30
    },
    "Lauren L. Smith": "",
    "Laércio Pilla": {
        "affiliation": "Federal University of Santa Catarina",
        "citedby": {
            "2017-11-07": 379
        },
        "email": "@ufsc.br",
        "hindex": 12,
        "hindex5y": 12,
        "i10index": 14,
        "i10index5y": 14,
        "interests": [
            "Computer Science",
            "High Performance Computing",
            "Computer Architecture",
            "Scheduling",
            "Parallel Programming"
        ],
        "npubs": 74
    },
    "Lena Oden": {
        "affiliation": "ANL",
        "citedby": {
            "2017-11-09": 105
        },
        "email": "@anl.gov",
        "hindex": 6,
        "hindex5y": 6,
        "i10index": 4,
        "i10index5y": 4,
        "interests": [
            "HPC",
            "GPUs",
            "NVRAM"
        ],
        "npubs": 17
    },
    "Liang Yuan": "",
    "Lingfang Zeng": "",
    "Lizy K. John": {
        "affiliation": "University of Texas",
        "citedby": {
            "2017-11-07": 6847
        },
        "email": "@ece.utexas.edu",
        "hindex": 44,
        "hindex5y": 29,
        "i10index": 126,
        "i10index5y": 70,
        "interests": [
            "Computer Architecture",
            "performance Evaluation",
            "Workload Characterization"
        ],
        "npubs": 423
    },
    "Lorena Barba": {
        "affiliation": "George Washington University",
        "citedby": {
            "2017-11-05": 753
        },
        "email": "@gwu.edu",
        "hindex": 15,
        "hindex5y": 14,
        "i10index": 20,
        "i10index5y": 18,
        "interests": [
            "scientific computing",
            "computational fluid dynamics",
            "CFD",
            "parallel computing",
            "GPU computing"
        ],
        "npubs": 71
    },
    "Loris Marchal": {
        "affiliation": "French National Center for Scientific Research",
        "citedby": {
            "2017-11-05": 1487
        },
        "email": "@ens-lyon.fr",
        "hindex": 19,
        "hindex5y": 11,
        "i10index": 28,
        "i10index5y": 14,
        "interests": [
            "Parallel Algorithm",
            "Scheduling"
        ],
        "npubs": 103
    },
    "Louis Howell": "",
    "Luke Shulenburger": {
        "affiliation": "Sandia",
        "citedby": {
            "2017-11-07": 469
        },
        "email": "@sandia.gov",
        "hindex": 12,
        "hindex5y": 11,
        "i10index": 14,
        "i10index5y": 12,
        "interests": [
            "Electronic Structure Theory",
            "High Pressure"
        ],
        "npubs": 27
    },
    "Maciej Besta": {
        "affiliation": "ETH Zurich",
        "citedby": {
            "2017-11-08": 163
        },
        "email": "@inf.ethz.ch",
        "hindex": 5,
        "hindex5y": 5,
        "i10index": 3,
        "i10index5y": 3,
        "interests": [
            "High Performance Computing",
            "Networking",
            "Large-Scale Graph Processing",
            "Parallel Programming"
        ],
        "npubs": 12
    },
    "Mads Ruben Burgdorff Kristensen": {
        "affiliation": "University of Copenhagen",
        "citedby": {
            "2017-11-07": 97
        },
        "email": "@nbi.dk",
        "hindex": 6,
        "hindex5y": 5,
        "i10index": 2,
        "i10index5y": 2,
        "interests": [
            "HPC"
        ],
        "npubs": 22
    },
    "Malgorzata Gosia Steinder": {
        "affiliation": "IBM",
        "citedby": {
            "2017-11-07": 3290
        },
        "email": "@us.ibm.com",
        "hindex": 27,
        "hindex5y": 21,
        "i10index": 44,
        "i10index5y": 29,
        "interests": [
            "Computer Science"
        ],
        "npubs": 66
    },
    "Manu Shantharam": {
        "affiliation": "San Diego Supercomputer Center",
        "citedby": {
            "2017-11-05": 229
        },
        "email": "@ucsd.edu",
        "hindex": 6,
        "hindex5y": 6,
        "i10index": 5,
        "i10index5y": 5,
        "interests": [
            "High performance computing",
            "performance analysis",
            "fault tolerance",
            "runtime systems",
            "autotuning"
        ],
        "npubs": 15
    },
    "Marc S. Orr": {
        "affiliation": "University of Wisconsin",
        "citedby": {
            "2017-11-07": 129
        },
        "email": "@cs.wisc.edu",
        "hindex": 4,
        "hindex5y": 4,
        "i10index": 3,
        "i10index5y": 3,
        "interests": [
            "Computer architecture"
        ],
        "npubs": 19
    },
    "Marc Perache": {
        "affiliation": "French Alternative Energies and Atomic Energy Commission",
        "citedby": {
            "2017-11-05": 227
        },
        "email": "@cea.fr",
        "hindex": 8,
        "hindex5y": 7,
        "i10index": 6,
        "i10index5y": 6,
        "interests": [],
        "npubs": 34
    },
    "Marcelo Carneiro do Amaral": {
        "affiliation": "BSC.es",
        "citedby": {
            "2017-11-07": 60
        },
        "email": "@ac.upc.edu",
        "hindex": 5,
        "hindex5y": 5,
        "i10index": 2,
        "i10index5y": 2,
        "interests": [
            "Distributed Systems",
            "Computer Network",
            "Cloud Computing",
            "Artificial Intelligence"
        ],
        "npubs": 12
    },
    "Mark Gordon": "",
    "Mark Hoemmen": {
        "affiliation": "Sandia",
        "citedby": {
            "2017-11-05": 1245
        },
        "email": "@sandia.gov",
        "hindex": 16,
        "hindex5y": 15,
        "i10index": 22,
        "i10index5y": 20,
        "interests": [
            "Parallel Computing",
            "Numerical Linear Algebra",
            "High-Performance Computing",
            "Scientific Computing",
            "Fault-Tolerant Algorithms"
        ],
        "npubs": 79
    },
    "Mark O'Connor": "",
    "Mark Oskin": {
        "affiliation": "Advanced Micro Devices Inc amd.com",
        "citedby": {
            "2017-11-07": 3117
        },
        "email": "@cs.washington.edu",
        "hindex": 25,
        "hindex5y": 20,
        "i10index": 47,
        "i10index5y": 31,
        "interests": [
            "Computer Architecture"
        ],
        "npubs": 125
    },
    "Markus Schordan": {
        "affiliation": "LLNL",
        "citedby": {
            "2017-11-06": 641
        },
        "email": "@llnl.gov",
        "hindex": 13,
        "hindex5y": 9,
        "i10index": 22,
        "i10index5y": 7,
        "interests": [
            "Program Analysis",
            "Software Verification",
            "High-Performance Computing",
            "Reversible Computation"
        ],
        "npubs": 64
    },
    "Martin Schulz": {
        "affiliation": "LLNL",
        "citedby": {
            "2017-11-07": 6762
        },
        "email": "@llnl.gov",
        "hindex": 44,
        "hindex5y": 36,
        "i10index": 135,
        "i10index5y": 102,
        "interests": [
            "High Performance Computing",
            "Languages and Tools"
        ],
        "npubs": 488
    },
    "Maryam Mehri Dehnavi": {
        "affiliation": "Rutgers University",
        "citedby": {
            "2017-11-05": 218
        },
        "email": "@rutgers.edu",
        "hindex": 7,
        "hindex5y": 7,
        "i10index": 6,
        "i10index5y": 6,
        "interests": [],
        "npubs": 27
    },
    "María S. Pérez": {
        "affiliation": "Technical University of Madrid",
        "citedby": {
            "2017-11-05": 1214
        },
        "email": "@fi.upm.es",
        "hindex": 17,
        "hindex5y": 13,
        "i10index": 38,
        "i10index5y": 16,
        "interests": [
            "Cloud computing",
            "Big Data",
            "HPC",
            "Storage",
            "Semantics"
        ],
        "npubs": 147
    },
    "Masamichi Takagi": "",
    "Masayuki Hatanaka": "",
    "Mathias Jacquelin": {
        "affiliation": "LBNL",
        "citedby": {
            "2017-11-05": 181
        },
        "email": "@lbl.gov",
        "hindex": 7,
        "hindex5y": 6,
        "i10index": 6,
        "i10index5y": 6,
        "interests": [],
        "npubs": 24
    },
    "Matt Otten": {
        "affiliation": "Cornell University",
        "citedby": {
            "2017-11-09": 47
        },
        "email": "@cornell.edu",
        "hindex": 4,
        "hindex5y": 4,
        "i10index": 3,
        "i10index5y": 3,
        "interests": [
            "Computational Physics",
            "Quantum Monte Carlo",
            "Open Quantum Systems",
            "High Performance Computing"
        ],
        "npubs": 7
    },
    "Mattan Erez": {
        "affiliation": "University of Texas",
        "citedby": {
            "2017-11-05": 3303
        },
        "email": "@utexas.edu",
        "hindex": 28,
        "hindex5y": 25,
        "i10index": 43,
        "i10index5y": 38,
        "interests": [
            "Computer architecture",
            "memory systems",
            "HPC",
            "programming models",
            "resilience"
        ],
        "npubs": 118
    },
    "Matthew Knepley": {
        "affiliation": "Rice University",
        "citedby": {
            "2017-11-05": 6023
        },
        "email": "@buffalo.edu",
        "hindex": 21,
        "hindex5y": 19,
        "i10index": 34,
        "i10index5y": 30,
        "interests": [
            "Computational Science",
            "Computational Geodynamics",
            "Computational Biology"
        ],
        "npubs": 137
    },
    "Matthew Leininger": "",
    "Matthew R. Hanlon": "",
    "Mauricio Breternitz": {
        "affiliation": "University Institute of Lisbon",
        "citedby": {
            "2017-11-07": 1058
        },
        "email": "@iscte.pt",
        "hindex": 18,
        "hindex5y": 13,
        "i10index": 31,
        "i10index5y": 18,
        "interests": [
            "compilers",
            "microarchitecture",
            "cloud computing",
            "machine learning"
        ],
        "npubs": 114
    },
    "Maya Gokhale": "",
    "Md Atiqul Mollah": "",
    "Md Mostofa Patwary": {
        "affiliation": "Intel",
        "citedby": {
            "2017-11-06": 1007
        },
        "email": "@intel.com",
        "hindex": 16,
        "hindex5y": 16,
        "i10index": 24,
        "i10index5y": 23,
        "interests": [
            "High performance computing",
            "Parallel algorithms",
            "Combinatorial scientific computing",
            "Algorithm engineering",
            "Big data analytics"
        ],
        "npubs": 58
    },
    "Mehmet Deveci": {
        "affiliation": "Sandia",
        "citedby": {
            "2017-11-09": 316
        },
        "email": "@sandia.gov",
        "hindex": 8,
        "hindex5y": 8,
        "i10index": 8,
        "i10index5y": 8,
        "interests": [
            "High Performance Computing",
            "Bioinformatics"
        ],
        "npubs": 28
    },
    "Michael B. Sullivan": {
        "affiliation": "Nvidia",
        "citedby": {
            "2017-11-06": 539
        },
        "email": "@utexas.edu",
        "hindex": 10,
        "hindex5y": 9,
        "i10index": 10,
        "i10index5y": 9,
        "interests": [
            "Computer Architecture",
            "Reliability",
            "HPC",
            "Supercomputing",
            "Computer Arithmetic"
        ],
        "npubs": 33
    },
    "Michael Bader": "",
    "Michael Bauer": "",
    "Michael Blocksome": "",
    "Michael Chuvelev": {
        "affiliation": "Intel",
        "citedby": {
            "2017-11-09": 39
        },
        "email": "@intel.com",
        "hindex": 2,
        "hindex5y": 2,
        "i10index": 1,
        "i10index5y": 1,
        "interests": [
            "IT"
        ],
        "npubs": 7
    },
    "Michael D'Mello": "",
    "Michael Garland": {
        "affiliation": "Nvidia",
        "citedby": {
            "2017-11-05": 17363
        },
        "email": "@nvidia.com",
        "hindex": 50,
        "hindex5y": 34,
        "i10index": 73,
        "i10index5y": 60,
        "interests": [
            "Parallel Programming",
            "Programming Systems",
            "Parallel Algorithms"
        ],
        "npubs": 138
    },
    "Michael Heroux": {
        "affiliation": "Sandia",
        "citedby": {
            "2017-11-05": 5432
        },
        "email": "@sandia.gov",
        "hindex": 29,
        "hindex5y": 26,
        "i10index": 70,
        "i10index5y": 51,
        "interests": [
            "Mathematics",
            "Computer Science"
        ],
        "npubs": 316
    },
    "Michael Kluge": {
        "affiliation": "Technical University Dresden",
        "citedby": {
            "2017-11-05": 112
        },
        "email": "@tu-dresden.de",
        "hindex": 6,
        "hindex5y": 5,
        "i10index": 4,
        "i10index5y": 3,
        "interests": [
            "HPC",
            "Speichersysteme"
        ],
        "npubs": 25
    },
    "Michael K. Lang": {
        "affiliation": "LANL",
        "citedby": {
            "2017-11-08": 1158
        },
        "email": "@lanl.gov",
        "hindex": 14,
        "hindex5y": 13,
        "i10index": 22,
        "i10index5y": 16,
        "interests": [
            "High Performance Computing",
            "High Speed Interconnects",
            "Distributed Systems",
            "System Performance",
            "Application Performance"
        ],
        "npubs": 70
    },
    "Michael LeBeane": {
        "affiliation": "University of Texas",
        "citedby": {
            "2017-11-07": 19
        },
        "email": "@utexas.edu",
        "hindex": 3,
        "hindex5y": 3,
        "i10index": 0,
        "i10index5y": 0,
        "interests": [
            "Computer Architecture"
        ],
        "npubs": 9
    },
    "Michel Kinsy": {
        "affiliation": "Boston University",
        "citedby": {
            "2017-11-05": 453
        },
        "email": "@bu.edu",
        "hindex": 11,
        "hindex5y": 10,
        "i10index": 13,
        "i10index5y": 10,
        "interests": [
            "Computer Architecture",
            "Interconnection Networks",
            "Adaptive Computing",
            "Secure Computing Systems",
            "Embedded/Cyber-Physical Systems"
        ],
        "npubs": 40
    },
    "Michele Weiland": {
        "affiliation": "University of Edinburgh",
        "citedby": {
            "2017-11-05": 111
        },
        "email": "@epcc.ed.ac.uk",
        "hindex": 5,
        "hindex5y": 5,
        "i10index": 4,
        "i10index5y": 4,
        "interests": [
            "High Performance Computing",
            "Artificial Intelligence",
            "Computer Science"
        ],
        "npubs": 27
    },
    "Michelle Mills Strout": {
        "affiliation": "University of Arizona",
        "citedby": {
            "2017-11-07": 1209
        },
        "email": "@cs.arizona.edu",
        "hindex": 18,
        "hindex5y": 16,
        "i10index": 27,
        "i10index5y": 21,
        "interests": [
            "High Performance Computing",
            "Compilers",
            "Parallel Programming Models"
        ],
        "npubs": 95
    },
    "Mike O'Connor": {
        "affiliation": "Nvidia",
        "citedby": {
            "2017-11-07": 3545
        },
        "email": "@nvidia.com",
        "hindex": 29,
        "hindex5y": 20,
        "i10index": 58,
        "i10index5y": 38,
        "interests": [
            "Computer Architecture"
        ],
        "npubs": 145
    },
    "Mikhail E. Smorkalov": "",
    "Mikhail Shiryaev": "",
    "Milind Kulkarni": {
        "affiliation": "Purdue University",
        "citedby": {
            "2017-11-05": 1929
        },
        "email": "@purdue.edu",
        "hindex": 18,
        "hindex5y": 18,
        "i10index": 30,
        "i10index5y": 27,
        "interests": [
            "Compilers",
            "Programming Languages"
        ],
        "npubs": 135
    },
    "Min Si": {
        "affiliation": "ANL",
        "citedby": {
            "2017-11-09": 84
        },
        "email": "@anl.gov",
        "hindex": 4,
        "hindex5y": 4,
        "i10index": 4,
        "i10index5y": 4,
        "interests": [
            "High Performance Computing",
            "Parallel Programming",
            "Communication Runtime"
        ],
        "npubs": 11
    },
    "Mingdi Xue": "",
    "Miriam Mehl": {
        "affiliation": "University of Stuttgart",
        "citedby": {
            "2017-11-07": 1163
        },
        "email": "@ipvs.uni-stuttgart.de",
        "hindex": 16,
        "hindex5y": 15,
        "i10index": 24,
        "i10index5y": 19,
        "interests": [
            "Computer Science",
            "Scientific Computing",
            "Numerical Methods"
        ],
        "npubs": 94
    },
    "Miroslav Stoyanov": {
        "affiliation": "ORNL",
        "citedby": {
            "2017-11-05": 170
        },
        "email": "@ornl.gov",
        "hindex": 9,
        "hindex5y": 8,
        "i10index": 6,
        "i10index5y": 6,
        "interests": [
            "Model Reduction",
            "Uncertainty Quantification",
            "Control Theory"
        ],
        "npubs": 30
    },
    "Misbah Mubarak": {
        "affiliation": "ANL",
        "citedby": {
            "2017-11-08": 175
        },
        "email": "@anl.gov",
        "hindex": 8,
        "hindex5y": 8,
        "i10index": 6,
        "i10index5y": 6,
        "interests": [
            "High Performance Computing"
        ],
        "npubs": 38
    },
    "Misun Min": {
        "affiliation": "ANL",
        "citedby": {
            "2017-11-09": 263
        },
        "email": "@mcs.anl.gov",
        "hindex": 8,
        "hindex5y": 8,
        "i10index": 8,
        "i10index5y": 6,
        "interests": [
            "High Order Numerical Methods",
            "Computational Science",
            "High Performance Computing"
        ],
        "npubs": 49
    },
    "Mohammadreza Bayatpour": {
        "affiliation": "Ohio State University",
        "citedby": {
            "2017-11-09": 2
        },
        "email": "@osu.edu",
        "hindex": 1,
        "hindex5y": 1,
        "i10index": 0,
        "i10index5y": 0,
        "interests": [
            "Network-Based Computing",
            "Parallel Computer Architecture"
        ],
        "npubs": 2
    },
    "Mohammed Sourouri": {
        "affiliation": "Norwegian University of Science and Technology",
        "citedby": {
            "2017-11-08": 55
        },
        "email": "@ntnu.no",
        "hindex": 4,
        "hindex5y": 4,
        "i10index": 3,
        "i10index5y": 3,
        "interests": [
            "Parallel Programming",
            "High Performance Computing",
            "Parallel Computing"
        ],
        "npubs": 14
    },
    "Moray McLaren": "",
    "Morris Riedel": {
        "affiliation": "Juelich Supercomputing Center",
        "citedby": {
            "2017-11-05": 942
        },
        "email": "@fz-juelich.de",
        "hindex": 16,
        "hindex5y": 12,
        "i10index": 25,
        "i10index5y": 14,
        "interests": [
            "Scientific Computing",
            "High Performance Computing",
            "Machine Learning",
            "Data Mining"
        ],
        "npubs": 140
    },
    "Mr Prabhat": "",
    "Murat E. Guney": "",
    "Nadathur Satish": {
        "affiliation": "Intel",
        "citedby": {
            "2017-11-06": 4134
        },
        "email": "",
        "hindex": 26,
        "hindex5y": 23,
        "i10index": 36,
        "i10index5y": 36,
        "interests": [],
        "npubs": 88
    },
    "Narayanan Sundaram": {
        "affiliation": "Intel",
        "citedby": {
            "2017-11-06": 1477
        },
        "email": "@intel.com",
        "hindex": 15,
        "hindex5y": 15,
        "i10index": 18,
        "i10index5y": 18,
        "interests": [
            "Parallel Computing",
            "Graph analytics",
            "Big Data",
            "Machine Learning",
            "Computer Vision"
        ],
        "npubs": 49
    },
    "Nathan DeBardeleben": {
        "affiliation": "LANL",
        "citedby": {
            "2017-11-07": 800
        },
        "email": "@lanl.gov",
        "hindex": 13,
        "hindex5y": 12,
        "i10index": 18,
        "i10index5y": 15,
        "interests": [
            "Resilience",
            "Reliability",
            "Dependable Computing",
            "Fault Tolerance",
            "High Performance Computing"
        ],
        "npubs": 87
    },
    "Nathan R. Tallent": {
        "affiliation": "PNNL",
        "citedby": {
            "2017-11-07": 1174
        },
        "email": "@pnnl.gov",
        "hindex": 14,
        "hindex5y": 12,
        "i10index": 17,
        "i10index5y": 14,
        "interests": [
            "parallel computing",
            "performance tools",
            "performance modeling"
        ],
        "npubs": 50
    },
    "Nathaniel Mendoza": "",
    "Naveen Cherukuri": "",
    "Neil Chue Hong": {
        "affiliation": "University of Edinburgh",
        "citedby": {
            "2017-11-05": 1372
        },
        "email": "@epcc.ed.ac.uk",
        "hindex": 15,
        "hindex5y": 10,
        "i10index": 26,
        "i10index5y": 13,
        "interests": [
            "Software Engineering",
            "Data Integration",
            "Computer Programming",
            "Software Sustainability",
            "Cloud Computing"
        ],
        "npubs": 80
    },
    "Nicholas S. Park": "",
    "Nico Reissmann": {
        "affiliation": "Norwegian University of Science and Technology",
        "citedby": {
            "2017-11-08": 6
        },
        "email": "@idi.ntnu.no",
        "hindex": 2,
        "hindex5y": 2,
        "i10index": 0,
        "i10index5y": 0,
        "interests": [
            "compiler construction"
        ],
        "npubs": 5
    },
    "Nikhil Jain": {
        "affiliation": "LLNL",
        "citedby": {
            "2017-11-07": 505
        },
        "email": "@acm.org",
        "hindex": 14,
        "hindex5y": 14,
        "i10index": 15,
        "i10index5y": 15,
        "interests": [
            "Parallel Computing"
        ],
        "npubs": 67
    },
    "Niladrish Chatterjee": {
        "affiliation": "Nvidia",
        "citedby": {
            "2017-11-07": 747
        },
        "email": "@nvidia.com",
        "hindex": 10,
        "hindex5y": 10,
        "i10index": 10,
        "i10index5y": 10,
        "interests": [
            "Computer Architecture"
        ],
        "npubs": 35
    },
    "Noah Wolfe": {
        "affiliation": "Rensselaer Polytechnic Institute RPI",
        "citedby": {
            "2017-11-08": 15
        },
        "email": "@rpi.edu",
        "hindex": 2,
        "hindex5y": 2,
        "i10index": 0,
        "i10index5y": 0,
        "interests": [
            "Distributed Computing",
            "Heterogeneous Computing",
            "High Performance Computing",
            "Neuromorphic Computing",
            "GPU Computing"
        ],
        "npubs": 9
    },
    "Noel Wheeler": "",
    "Nosayba El-Sayed": {
        "affiliation": "MIT",
        "citedby": {
            "2017-11-07": 208
        },
        "email": "@mit.edu",
        "hindex": 6,
        "hindex5y": 6,
        "i10index": 4,
        "i10index5y": 3,
        "interests": [
            "Cluster Elasticity",
            "Systems Reliability",
            "Energy Efficiency",
            "HPC Systems",
            "Social Networks"
        ],
        "npubs": 14
    },
    "Oceane Bel": {
        "affiliation": "ucsc.edu",
        "citedby": {
            "2017-11-08": 1
        },
        "email": "@ucsc.edu",
        "hindex": 1,
        "hindex5y": 1,
        "i10index": 0,
        "i10index5y": 0,
        "interests": [
            "Machine Learning",
            "Security and Systems"
        ],
        "npubs": 1
    },
    "Olga Pearce": {
        "affiliation": "Lawrence Livermore National Laboratory",
        "citedby": {
            "2017-11-05": 362
        },
        "email": "@cs.tamu.edu",
        "hindex": 6,
        "hindex5y": 6,
        "i10index": 5,
        "i10index5y": 5,
        "interests": [
            "Parallel computing",
            "HPC",
            "Load Balance",
            "Tools"
        ],
        "npubs": 19
    },
    "Olivier Beaumont": {
        "affiliation": "French Institute for Research in Computer Science and Automation INRIA",
        "citedby": {
            "2017-11-05": 2512
        },
        "email": "@labri.fr",
        "hindex": 24,
        "hindex5y": 15,
        "i10index": 46,
        "i10index5y": 23,
        "interests": [
            "Parallel Algorithms",
            "Distributed Algorithms",
            "Scheduling",
            "Load Balancing",
            "Cloud Computing"
        ],
        "npubs": 183
    },
    "Osamu Tatebe": "",
    "Panruo Wu": {
        "affiliation": "ucr.edu",
        "citedby": {
            "2017-11-07": 137
        },
        "email": "@cs.ucr.edu",
        "hindex": 7,
        "hindex5y": 7,
        "i10index": 6,
        "i10index5y": 6,
        "interests": [
            "parallel computing",
            "fault tolerant computing",
            "numerical analysis",
            "distributed system"
        ],
        "npubs": 18
    },
    "Paolo Faraboschi": {
        "affiliation": "Hewlett Packard",
        "citedby": {
            "2017-11-05": 3113
        },
        "email": "@faraboschi.com",
        "hindex": 27,
        "hindex5y": 18,
        "i10index": 54,
        "i10index5y": 32,
        "interests": [
            "exascale",
            "SoC",
            "vliw",
            "computer architecture and microarchitecture",
            "memory-driven computing"
        ],
        "npubs": 181
    },
    "Paolo Rech": {
        "affiliation": "Federal University of Rio Grande do Sul",
        "citedby": {
            "2017-11-07": 659
        },
        "email": "@inf.ufrgs.br",
        "hindex": 13,
        "hindex5y": 12,
        "i10index": 23,
        "i10index5y": 20,
        "interests": [
            "radiation test",
            "neutron sensitivity of parallel computing units",
            "parallel algorithms hardening"
        ],
        "npubs": 104
    },
    "Patricia Kovatch": {
        "affiliation": "Icahn School of Medicine at Mount Sinai",
        "citedby": {
            "2017-11-05": 426
        },
        "email": "@mssm.edu",
        "hindex": 9,
        "hindex5y": 6,
        "i10index": 7,
        "i10index5y": 2,
        "interests": [],
        "npubs": 24
    },
    "Patrick McCormick": "",
    "Patrick Storm": "",
    "Paul Coffman": "",
    "Paul Fischer": {
        "affiliation": "University of Illinois",
        "citedby": {
            "2017-11-09": 6861
        },
        "email": "@mcs.anl.gov",
        "hindex": 43,
        "hindex5y": 31,
        "i10index": 112,
        "i10index5y": 82,
        "interests": [
            "computational science",
            "fluid dynamics",
            "parallel algorithms"
        ],
        "npubs": 329
    },
    "Paul Ruth": "",
    "Pavan Balaji": {
        "affiliation": "ANL",
        "citedby": {
            "2017-11-05": 3567
        },
        "email": "@mcs.anl.gov",
        "hindex": 31,
        "hindex5y": 28,
        "i10index": 93,
        "i10index5y": 73,
        "interests": [
            "Parallel and Distributed Computing"
        ],
        "npubs": 339
    },
    "Peer-Timo Bremer": {
        "affiliation": "LLNL",
        "citedby": {
            "2018-04-19": 4109
        },
        "email": "@llnl.gov",
        "hindex": 32,
        "hindex5y": 29,
        "i10index": 79,
        "i10index5y": 72,
        "interests": [
            "Data Analysis",
            "Visualization",
            "Topology",
            "Machine learning"
        ],
        "npubs": 258
    },
    "Pei-Hung Lin": {
        "affiliation": "LLNL",
        "citedby": {
            "2017-11-06": 293
        },
        "email": "@llnl.gov",
        "hindex": 9,
        "hindex5y": 8,
        "i10index": 9,
        "i10index5y": 7,
        "interests": [
            "HPC",
            "compiler",
            "parallel computing"
        ],
        "npubs": 39
    },
    "Peng Guo": "",
    "Peng Wu": "",
    "Per Gunnar Kjeldsberg": {
        "affiliation": "Norwegian University of Science and Technology",
        "citedby": {
            "2017-11-08": 1114
        },
        "email": "@ntnu.no",
        "hindex": 14,
        "hindex5y": 7,
        "i10index": 18,
        "i10index5y": 5,
        "interests": [
            "Embedded systems",
            "energy efficient computing systems"
        ],
        "npubs": 56
    },
    "Peyman Faizian": {
        "affiliation": "fsu.edu",
        "citedby": {
            "2017-11-08": 3
        },
        "email": "@cs.fsu.edu",
        "hindex": 1,
        "hindex5y": 1,
        "i10index": 0,
        "i10index5y": 0,
        "interests": [
            "Interconnection networks",
            "Performance modeling and evaluation",
            "Software Defined Networking",
            "High Performance Computing"
        ],
        "npubs": 4
    },
    "Philippe Navaux": {
        "affiliation": "Federal University of Rio Grande do Sul",
        "citedby": {
            "2017-11-07": 2183
        },
        "email": "@inf.ufrgs.br",
        "hindex": 22,
        "hindex5y": 18,
        "i10index": 72,
        "i10index5y": 43,
        "interests": [
            "Computer Architecture",
            "High Performance Computing"
        ],
        "npubs": 685
    },
    "Philippe Tillet": {
        "affiliation": "Harvard University",
        "citedby": {
            "2017-11-09": 37
        },
        "email": "@g.harvard.edu",
        "hindex": 3,
        "hindex5y": 3,
        "i10index": 2,
        "i10index5y": 2,
        "interests": [
            "Machine Learning",
            "High Performance Computing"
        ],
        "npubs": 6
    },
    "Pradeep Dubey": {
        "affiliation": "Intel",
        "citedby": {
            "2017-11-06": 10188
        },
        "email": "@intel.com",
        "hindex": 51,
        "hindex5y": 38,
        "i10index": 113,
        "i10index5y": 86,
        "interests": [
            "Emergng applications and architecture"
        ],
        "npubs": 232
    },
    "Qing Yi": {
        "affiliation": "University of Colorado, Colorado Springs",
        "citedby": {
            "2017-11-05": 868
        },
        "email": "@uccs.edu",
        "hindex": 17,
        "hindex5y": 10,
        "i10index": 22,
        "i10index5y": 12,
        "interests": [
            "Compilers",
            "high performance computing",
            "programming languages"
        ],
        "npubs": 59
    },
    "Qingsong Wei": {
        "affiliation": "Data Storage Institute",
        "citedby": {
            "2017-11-08": 524
        },
        "email": "@dsi.a-star.edu.sg",
        "hindex": 9,
        "hindex5y": 8,
        "i10index": 9,
        "i10index5y": 8,
        "interests": [
            "In-memory Computing",
            "Data storage",
            "Non-volatile Memory",
            "Accelerator Computing for Big Data"
        ],
        "npubs": 60
    },
    "Raghul Gunasekaran": {
        "affiliation": "ORNL",
        "citedby": {
            "2017-11-08": 236
        },
        "email": "@ornl.gov",
        "hindex": 8,
        "hindex5y": 8,
        "i10index": 8,
        "i10index5y": 7,
        "interests": [
            "HPC",
            "Distributed Systems",
            "Storage and file systems."
        ],
        "npubs": 21
    },
    "Rajiv Gupta": {
        "affiliation": "ucr.edu",
        "citedby": {
            "2017-11-09": 11218
        },
        "email": "@cs.ucr.edu",
        "hindex": 57,
        "hindex5y": 30,
        "i10index": 190,
        "i10index5y": 86,
        "interests": [
            "Compilers",
            "Parallel Computing",
            "Computer Architecture",
            "Software Engineering"
        ],
        "npubs": 326
    },
    "Raphael Y. de Camargo": {
        "affiliation": "Federal University of ABC, Santo André, Brazil",
        "citedby": {
            "2017-11-07": 282
        },
        "email": "@ufabc.edu.br",
        "hindex": 11,
        "hindex5y": 6,
        "i10index": 11,
        "i10index5y": 4,
        "interests": [
            "Neurociência Computacional",
            "Computação Paralela",
            "GPGPU",
            "Grades Computacionais"
        ],
        "npubs": 48
    },
    "Raymond C. Clay III": {
        "affiliation": "Sandia",
        "citedby": {
            "2017-11-07": 95
        },
        "email": "@sandia.gov",
        "hindex": 6,
        "hindex5y": 6,
        "i10index": 6,
        "i10index5y": 6,
        "interests": [
            "computational condensed matter"
        ],
        "npubs": 12
    },
    "Raymond Namyst": "",
    "Reid Priedhorsky": {
        "affiliation": "LANL",
        "citedby": {
            "2017-11-07": 975
        },
        "email": "@umn.edu",
        "hindex": 14,
        "hindex5y": 14,
        "i10index": 15,
        "i10index5y": 14,
        "interests": [
            "social data analysis",
            "data-intensive computing",
            "collaborative computing",
            "human-computer interaction"
        ],
        "npubs": 39
    },
    "Rich Wolski": "",
    "Richard Shane Canon": "",
    "Richard Vuduc": {
        "affiliation": "Georgia Institute of Technology",
        "citedby": {
            "2017-11-05": 5218
        },
        "email": "@cc.gatech.edu",
        "hindex": 32,
        "hindex5y": 27,
        "i10index": 60,
        "i10index5y": 50,
        "interests": [
            "high performance computing",
            "parallel computing"
        ],
        "npubs": 149
    },
    "Rio Yokota": {
        "affiliation": "Tokyo Institute of Technology",
        "citedby": {
            "2017-11-05": 780
        },
        "email": "@gsic.titech.ac.jp",
        "hindex": 15,
        "hindex5y": 14,
        "i10index": 20,
        "i10index5y": 18,
        "interests": [
            "Hierarchical Low-Rank Approximation",
            "Deep Learning",
            "Fast Multipole Methods",
            "GPU computing",
            "Molecular Dynamics"
        ],
        "npubs": 80
    },
    "Rita Borgo": {
        "affiliation": "King's College London",
        "citedby": {
            "2017-11-05": 690
        },
        "email": "@swansea.ac.uk",
        "hindex": 14,
        "hindex5y": 12,
        "i10index": 17,
        "i10index5y": 13,
        "interests": [
            "Video Processing and Visualization",
            "Information Visualization",
            "Scientific Visualization",
            "Mathematical Foundations of Graphics",
            "HCI"
        ],
        "npubs": 63
    },
    "Robert Schöne": {
        "affiliation": "Technical University Dresden",
        "citedby": {
            "2017-11-08": 741
        },
        "email": "@tu-dresden.de",
        "hindex": 14,
        "hindex5y": 14,
        "i10index": 17,
        "i10index5y": 17,
        "interests": [
            "High Performance Computing",
            "Energy Efficient Computing",
            "Computer Architecture",
            "Parallel Programming",
            "Performance Analysis"
        ],
        "npubs": 33
    },
    "Ronald Brightwell": {
        "affiliation": "Sandia",
        "citedby": {
            "2017-11-08": 3458
        },
        "email": "@sandia.gov",
        "hindex": 32,
        "hindex5y": 21,
        "i10index": 76,
        "i10index5y": 50,
        "interests": [
            "computer science"
        ],
        "npubs": 200
    },
    "Rosa M. Badia": {
        "affiliation": "Barcelona Supercomputing Center",
        "citedby": {
            "2017-11-05": 5715
        },
        "email": "@bsc.es",
        "hindex": 37,
        "hindex5y": 28,
        "i10index": 91,
        "i10index5y": 64,
        "interests": [
            "Parallel Programming models",
            "Computer systems",
            "system runtimes",
            "performance prediction"
        ],
        "npubs": 300
    },
    "Ross Miller": "",
    "Rushil Anirudh": {
        "affiliation": "LLNL",
        "citedby": {
            "2017-11-07": 74
        },
        "email": "@llnl.gov",
        "hindex": 4,
        "hindex5y": 4,
        "i10index": 2,
        "i10index5y": 2,
        "interests": [
            "computer vision",
            "machine learning",
            "high dimensional data analysis"
        ],
        "npubs": 22
    },
    "Ryan Chard": {
        "affiliation": "ANL",
        "citedby": {
            "2017-11-07": 153
        },
        "email": "@anl.gov",
        "hindex": 6,
        "hindex5y": 6,
        "i10index": 4,
        "i10index5y": 4,
        "interests": [
            "Distributed systems",
            "cloud computing"
        ],
        "npubs": 19
    },
    "Ryan Grant": {
        "affiliation": "Sandia",
        "citedby": {
            "2017-11-08": 290
        },
        "email": "@sandia.gov",
        "hindex": 10,
        "hindex5y": 9,
        "i10index": 10,
        "i10index5y": 8,
        "interests": [
            "High Speed Networking",
            "High Performance Computing",
            "Parallel and Distributed Computing"
        ],
        "npubs": 84
    },
    "Sadaf R. Alam": "",
    "Sally Ellingson": "",
    "Salvatore Di Girolamo": "",
    "Sameer Shende": {
        "affiliation": "University of Oregon",
        "citedby": {
            "2017-11-05": 3789
        },
        "email": "@cs.uoregon.edu",
        "hindex": 26,
        "hindex5y": 15,
        "i10index": 59,
        "i10index5y": 26,
        "interests": [
            "Performance Evaluation Tools",
            "Instrumentation",
            "Measurement",
            "Runtime Systems"
        ],
        "npubs": 168
    },
    "Samira Khan": {
        "affiliation": "University of Virginia",
        "citedby": {
            "2017-11-05": 898
        },
        "email": "@virginia.edu",
        "hindex": 18,
        "hindex5y": 16,
        "i10index": 22,
        "i10index5y": 22,
        "interests": [
            "Computer Architecture",
            "Computer Systems"
        ],
        "npubs": 35
    },
    "Samuel Oshin": "",
    "Sandra Gesing": {
        "affiliation": "University of Notre Dame",
        "citedby": {
            "2017-11-05": 689
        },
        "email": "@nd.edu",
        "hindex": 10,
        "hindex5y": 10,
        "i10index": 12,
        "i10index5y": 12,
        "interests": [
            "science gateways",
            "workflows",
            "parallel and distributed computing",
            "grid and cloud computing",
            "bioinformatics"
        ],
        "npubs": 99
    },
    "Sangmin Seo": {
        "affiliation": "ANL",
        "citedby": {
            "2017-11-09": 601
        },
        "email": "@samsung.com",
        "hindex": 11,
        "hindex5y": 11,
        "i10index": 12,
        "i10index5y": 11,
        "interests": [
            "Parallel Programming",
            "High Performance Computing",
            "Compilers",
            "Runtime Systems"
        ],
        "npubs": 33
    },
    "Sanjay Rajopadhye": {
        "affiliation": "Colorado State University",
        "citedby": {
            "2017-11-05": 2936
        },
        "email": "@colostate.edu",
        "hindex": 29,
        "hindex5y": 16,
        "i10index": 75,
        "i10index5y": 30,
        "interests": [],
        "npubs": 212
    },
    "Sarah Knepper": "",
    "Sarat Sreepathi": {
        "affiliation": "ORNL",
        "citedby": {
            "2017-11-05": 156
        },
        "email": "@ornl.gov",
        "hindex": 6,
        "hindex5y": 5,
        "i10index": 4,
        "i10index5y": 2,
        "interests": [
            "High Performance Computing",
            "Computational Climate Science",
            "Computational Intelligence",
            "Scientific Computing",
            "Performance Analysi"
        ],
        "npubs": 25
    },
    "Sarp Oral": {
        "affiliation": "ORNL",
        "citedby": {
            "2017-11-08": 767
        },
        "email": "@ornl.gov",
        "hindex": 15,
        "hindex5y": 15,
        "i10index": 26,
        "i10index5y": 21,
        "interests": [
            "HPC",
            "Parallel I/O",
            "Storage"
        ],
        "npubs": 81
    },
    "Satoshi Matsuoka": {
        "affiliation": "Tokyo Institute of Technology, National Institute of Advanced Industrial Science and Technology",
        "citedby": {
            "2017-11-05": 11496
        },
        "email": "@acm.org",
        "hindex": 51,
        "hindex5y": 30,
        "i10index": 168,
        "i10index5y": 78,
        "interests": [
            "Computer Science",
            "HPC",
            "Big Data",
            "Scalable AI",
            "Green Computing"
        ],
        "npubs": 620
    },
    "Satoshi Sekiguchi": "",
    "Saurabh Gupta": {
        "affiliation": "Intel",
        "citedby": {
            "2017-11-08": 203
        },
        "email": "@ncsu.edu",
        "hindex": 7,
        "hindex5y": 7,
        "i10index": 7,
        "i10index5y": 7,
        "interests": [
            "Computer Systems Architecture"
        ],
        "npubs": 13
    },
    "Sayantan Sur": "",
    "Scott B. Baden": {
        "citedby": {
            "2018-02-05": 2189
        },
        "email": "@eng.ucsd.edu",
        "hindex": 25,
        "hindex5y": 13,
        "i10index": 55,
        "i10index5y": 18,
        "interests": [
            "parallel computation",
            "run time support",
            "source to source transformation",
            "adaptive data structures"
        ],
        "npubs": 162
    },
    "Scott D. Pakin": {
        "affiliation": "Los Alamos National Laboratory",
        "citedby": {
            "2017-11-05": 3023
        },
        "email": "@lanl.gov",
        "hindex": 19,
        "hindex5y": 13,
        "i10index": 29,
        "i10index5y": 16,
        "interests": [
            "Computer Science",
            "High-Performance Computing",
            "Messaging Layers",
            "Performance Analysis"
        ],
        "npubs": 134
    },
    "Scott Klasky": {
        "affiliation": "ORNL",
        "citedby": {
            "2017-11-05": 4714
        },
        "email": "@ornl.gov",
        "hindex": 34,
        "hindex5y": 30,
        "i10index": 102,
        "i10index5y": 81,
        "interests": [
            "Computer Science",
            "Physics",
            "High Performance Computing",
            "data science"
        ],
        "npubs": 298
    },
    "Scott Parker": "",
    "Sean Blanchard": "",
    "Sean Couch": {
        "affiliation": "Michigan State University",
        "citedby": {
            "2017-11-05": 1109
        },
        "email": "@pa.msu.edu",
        "hindex": 19,
        "hindex5y": 18,
        "i10index": 21,
        "i10index5y": 20,
        "interests": [
            "Astrophysics"
        ],
        "npubs": 59
    },
    "Sean Treichler": {
        "affiliation": "Stanford",
        "citedby": {
            "2017-11-07": 339
        },
        "email": "@cs.stanford.edu",
        "hindex": 6,
        "hindex5y": 6,
        "i10index": 6,
        "i10index5y": 6,
        "interests": [
            "Programming Languages",
            "Compilers and Runtimes",
            "Systems",
            "Architecture"
        ],
        "npubs": 13
    },
    "Sebastian Rettenberger": "",
    "Seetharami Seelam": {
        "affiliation": "IBM",
        "citedby": {
            "2017-11-07": 628
        },
        "email": "@us.ibm.com",
        "hindex": 13,
        "hindex5y": 9,
        "i10index": 18,
        "i10index5y": 8,
        "interests": [
            "Distributed systems",
            "high performance computing",
            "middleware"
        ],
        "npubs": 96
    },
    "Sergey Oblomov": "",
    "Seung-Hwan Lim": {
        "affiliation": "ORNL",
        "citedby": {
            "2017-11-06": 365
        },
        "email": "@ornl.gov",
        "hindex": 8,
        "hindex5y": 8,
        "i10index": 8,
        "i10index5y": 8,
        "interests": [
            "Data management",
            "Parallel and Distributed Computing",
            "Data Mining",
            "Machine Learning",
            "Graph Analysis"
        ],
        "npubs": 32
    },
    "Severin Reiz": "",
    "Seyong Lee": {
        "affiliation": "ORNL",
        "citedby": {
            "2017-11-09": 1460
        },
        "email": "@ornl.gov",
        "hindex": 13,
        "hindex5y": 13,
        "i10index": 17,
        "i10index5y": 17,
        "interests": [
            "high performance computing",
            "compiler",
            "parallel programming",
            "heterogeneous computing",
            "GPU"
        ],
        "npubs": 41
    },
    "Shadi Ibrahim": {
        "affiliation": "French Institute for Research in Computer Science and Automation INRIA",
        "citedby": {
            "2017-11-05": 999
        },
        "email": "@inria.fr",
        "hindex": 16,
        "hindex5y": 16,
        "i10index": 17,
        "i10index5y": 17,
        "interests": [
            "Big Data Management",
            "High Performance Computing",
            "Virtualization",
            "MapReduce",
            "Hadoop"
        ],
        "npubs": 84
    },
    "Shan Huang": "",
    "Shane Story": "",
    "Shantenu Jha": {
        "affiliation": "Rutgers University",
        "citedby": {
            "2017-11-05": 2124
        },
        "email": "@rutgers.edu",
        "hindex": 25,
        "hindex5y": 20,
        "i10index": 62,
        "i10index5y": 44,
        "interests": [
            "High-performance and Distributed Computing",
            "Cyberinfrastructure",
            "Computational Science"
        ],
        "npubs": 203
    },
    "Shigeru Iwase": {
        "affiliation": "University of Tsukuba",
        "citedby": {
            "2017-11-08": 8
        },
        "email": "@ccs.tsukuba.ac.jp",
        "hindex": 2,
        "hindex5y": 2,
        "i10index": 0,
        "i10index5y": 0,
        "interests": [
            "first-principles",
            "electron transport",
            "nanostructure"
        ],
        "npubs": 9
    },
    "Shoaib Kamil": {
        "affiliation": "Adobe Research",
        "citedby": {
            "2018-04-19": 2562
        },
        "email": "@adobe.com",
        "hindex": 22,
        "hindex5y": 18,
        "i10index": 30,
        "i10index5y": 28,
        "interests": [],
        "npubs": 65
    },
    "Shuai Che": {
        "affiliation": "Advanced Micro Devices Inc amd.com",
        "citedby": {
            "2017-11-07": 3044
        },
        "email": "@virginia.edu",
        "hindex": 13,
        "hindex5y": 12,
        "i10index": 14,
        "i10index5y": 14,
        "interests": [
            "Computer Architecture",
            "Heterogeneous Computing",
            "GPGPU"
        ],
        "npubs": 40
    },
    "Shuaiwen Leon Song": {
        "affiliation": "Pacific Northwest National Laboratory",
        "citedby": {
            "2017-11-05": 1224
        },
        "email": "@pnnl.gov",
        "hindex": 17,
        "hindex5y": 15,
        "i10index": 25,
        "i10index5y": 21,
        "interests": [
            "High Performance Computing",
            "Computer Architecture",
            "Power-Aware Computing"
        ],
        "npubs": 123
    },
    "Shuichi Ihara": "",
    "Siddharth Bhat": {
        "affiliation": "International Institute of Information Technology, Hyderabad",
        "citedby": {
            "2018-04-19": -1
        },
        "email": "@research.iiit.ac.in",
        "hindex": 0,
        "hindex5y": 0,
        "i10index": 0,
        "i10index5y": 0,
        "interests": [
            "Compilers",
            "Functional Programming"
        ],
        "npubs": 1
    },
    "Sihuan Li": "",
    "Simon D. Hammond": {
        "affiliation": "Sandia",
        "citedby": {
            "2017-11-05": 727
        },
        "email": "@sandia.gov",
        "hindex": 12,
        "hindex5y": 12,
        "i10index": 16,
        "i10index5y": 14,
        "interests": [
            "High Performance and Distributed Computing"
        ],
        "npubs": 139
    },
    "Siva Kumar Sastry Hari": {
        "affiliation": "Nvidia",
        "citedby": {
            "2017-11-06": 692
        },
        "email": "@nvidia.com",
        "hindex": 14,
        "hindex5y": 13,
        "i10index": 16,
        "i10index5y": 14,
        "interests": [],
        "npubs": 28
    },
    "Sivasankaran Rajamanickam": {
        "affiliation": "Sandia",
        "citedby": {
            "2017-11-09": 1015
        },
        "email": "@sandia.gov",
        "hindex": 14,
        "hindex5y": 12,
        "i10index": 17,
        "i10index5y": 15,
        "interests": [
            "High Performance Computing",
            "Combinatorial Scientific Computing",
            "Graph Algorithms",
            "Sparse Linear Solvers",
            "Parallel Computing"
        ],
        "npubs": 120
    },
    "Siyang Li": "",
    "Sourav Chakraborty": {
        "affiliation": "Ohio State University",
        "citedby": {
            "2017-11-09": 36
        },
        "email": "@osu.edu",
        "hindex": 4,
        "hindex5y": 4,
        "i10index": 1,
        "i10index5y": 1,
        "interests": [
            "High Performance Computing"
        ],
        "npubs": 14
    },
    "Srinivas Aluru": {
        "affiliation": "Georgia Institute of Technology",
        "citedby": {
            "2017-11-05": 7624
        },
        "email": "@cc.gatech.edu",
        "hindex": 37,
        "hindex5y": 25,
        "i10index": 89,
        "i10index5y": 58,
        "interests": [
            "Bioinformatics",
            "High performance Computing",
            "Parallel Algorithms and Applications",
            "Systems Biology"
        ],
        "npubs": 290
    },
    "Srinivas Sridharan": {
        "affiliation": "Intel",
        "citedby": {
            "2017-11-05": 176
        },
        "email": "",
        "hindex": 8,
        "hindex5y": 6,
        "i10index": 6,
        "i10index5y": 3,
        "interests": [
            "HPC",
            "Parallel Programming",
            "MPI",
            "Scalability"
        ],
        "npubs": 23
    },
    "Stan Ahalt": "",
    "Stefan Wild": {
        "affiliation": "ANL",
        "citedby": {
            "2017-11-05": 2624
        },
        "email": "@mcs.anl.gov",
        "hindex": 24,
        "hindex5y": 22,
        "i10index": 36,
        "i10index5y": 36,
        "interests": [
            "Numerical Optimization"
        ],
        "npubs": 103
    },
    "Stephanie Wollherr": {
        "affiliation": "Ludwig Maximilian University of Munich",
        "citedby": {
            "2017-11-07": 0
        },
        "email": "@geophysik.uni-muenchen.de",
        "hindex": 0,
        "hindex5y": 0,
        "i10index": 0,
        "i10index5y": 0,
        "interests": [],
        "npubs": 13
    },
    "Stephen Keckler": {
        "affiliation": "Nvidia",
        "citedby": {
            "2017-11-05": 13511
        },
        "email": "@cs.utexas.edu",
        "hindex": 49,
        "hindex5y": 36,
        "i10index": 107,
        "i10index5y": 85,
        "interests": [
            "computer architecture"
        ],
        "npubs": 265
    },
    "Steve Scott": {
        "affiliation": "Google",
        "citedby": {
            "2017-11-05": 1671
        },
        "email": "@google.com",
        "hindex": 16,
        "hindex5y": 15,
        "i10index": 16,
        "i10index5y": 15,
        "interests": [
            "Statistics",
            "Bayesian statistics",
            "Markov chain Monte Carlo"
        ],
        "npubs": 48
    },
    "Steven K. Reinhardt": "",
    "Sudhakar Yalamanchili": "",
    "Sudharshan S. Vazhkudai": {
        "affiliation": "ORNL",
        "citedby": {
            "2017-11-06": 2038
        },
        "email": "@ornl.gov",
        "hindex": 23,
        "hindex5y": 19,
        "i10index": 36,
        "i10index5y": 23,
        "interests": [
            "HPC",
            "File Systems",
            "Data Management",
            "NVRAM",
            "Metadata Management"
        ],
        "npubs": 113
    },
    "Sudheer Chunduri": {
        "affiliation": "ANL",
        "citedby": {
            "2017-11-08": 40
        },
        "email": "@anl.gov",
        "hindex": 4,
        "hindex5y": 4,
        "i10index": 2,
        "i10index5y": 1,
        "interests": [],
        "npubs": 15
    },
    "Suren Byna": {
        "citedby": {
            "2018-03-27": 1203
        },
        "email": "@lbl.gov",
        "hindex": 21,
        "hindex5y": 17,
        "i10index": 37,
        "i10index5y": 31,
        "interests": [
            "Parallel I/O",
            "Data management",
            "energy-efficiency",
            "Heterogeneous runtime"
        ],
        "npubs": 120
    },
    "Susan Coghlan": "",
    "Suzanne K. McIntosh": {
        "affiliation": "New York University",
        "citedby": {
            "2017-11-05": 410
        },
        "email": "@cs.nyu.edu",
        "hindex": 8,
        "hindex5y": 7,
        "i10index": 7,
        "i10index5y": 5,
        "interests": [
            "Distributed Systems",
            "Hadoop/Spark",
            "Secure Operating Systems",
            "Virtualization",
            "Robotics"
        ],
        "npubs": 48
    },
    "Suzanne Rivoire": {
        "affiliation": "Sonoma State University",
        "citedby": {
            "2017-11-05": 1219
        },
        "email": "@sonoma.edu",
        "hindex": 11,
        "hindex5y": 10,
        "i10index": 12,
        "i10index5y": 10,
        "interests": [],
        "npubs": 31
    },
    "Suzanne Shontz": "",
    "Swaroop Pophale": {
        "affiliation": "ORNL",
        "citedby": {
            "2017-11-05": 220
        },
        "email": "@ornl.gov",
        "hindex": 6,
        "hindex5y": 6,
        "i10index": 4,
        "i10index5y": 4,
        "interests": [],
        "npubs": 27
    },
    "Sébastien Rumley": {
        "affiliation": "Columbia University",
        "citedby": {
            "2017-11-05": 457
        },
        "email": "@columbia.edu",
        "hindex": 11,
        "hindex5y": 10,
        "i10index": 16,
        "i10index5y": 11,
        "interests": [],
        "npubs": 80
    },
    "Tanzima Z. Islam": {
        "affiliation": "Lawrence Livermore National Laboratory",
        "citedby": {
            "2017-11-05": 188
        },
        "email": "@llnl.gov",
        "hindex": 5,
        "hindex5y": 5,
        "i10index": 3,
        "i10index5y": 3,
        "interests": [
            "Fault-tolerance",
            "Checkpointing",
            "High Performance Computing",
            "Grid Computing",
            "Performance Modeling"
        ],
        "npubs": 25
    },
    "Tao Li": "",
    "Tareq Malas": {
        "affiliation": "LBNL",
        "citedby": {
            "2017-11-06": 101
        },
        "email": "@intel.com",
        "hindex": 6,
        "hindex5y": 6,
        "i10index": 4,
        "i10index5y": 4,
        "interests": [
            "High Performance Computing"
        ],
        "npubs": 18
    },
    "Tetsuya Sakurai": {
        "affiliation": "University of Tsukuba",
        "citedby": {
            "2017-11-08": 1490
        },
        "email": "@cs.tsukuba.ac.jp",
        "hindex": 17,
        "hindex5y": 15,
        "i10index": 39,
        "i10index5y": 22,
        "interests": [
            "Eigenvalue Problems",
            "Numerical Analysis",
            "Computational Mathematics",
            "HPC",
            "Data Analysis"
        ],
        "npubs": 146
    },
    "Thilina Rathnayake": {
        "affiliation": "University of Illinois",
        "citedby": {
            "2017-11-09": 28
        },
        "email": "@cse.mrt.ac.lk",
        "hindex": 1,
        "hindex5y": 1,
        "i10index": 1,
        "i10index5y": 1,
        "interests": [
            "Computational Mathematics",
            "High Performance Computing"
        ],
        "npubs": 5
    },
    "Thomas Herault": {
        "affiliation": "University of Tennessee",
        "citedby": {
            "2017-11-05": 3579
        },
        "email": "@eecs.utk.edu",
        "hindex": 28,
        "hindex5y": 25,
        "i10index": 57,
        "i10index5y": 46,
        "interests": [
            "Fault Tolerance",
            "High Performance Computing",
            "Model Checking",
            "Self-Stabilization"
        ],
        "npubs": 132
    },
    "Thomas Häner": {
        "affiliation": "ETH Zurich",
        "citedby": {
            "2017-11-07": 50
        },
        "email": "@phys.ethz.ch",
        "hindex": 5,
        "hindex5y": 5,
        "i10index": 2,
        "i10index5y": 2,
        "interests": [
            "Computational Physics"
        ],
        "npubs": 9
    },
    "Thomas Peterka": {
        "affiliation": "ANL",
        "citedby": {
            "2017-11-05": 1674
        },
        "email": "@mcs.anl.gov",
        "hindex": 25,
        "hindex5y": 21,
        "i10index": 45,
        "i10index5y": 39,
        "interests": [
            "Parallel large scale data analysis and visualization algorithms"
        ],
        "npubs": 147
    },
    "Thomas Ulrich": "",
    "Thorsten Kurth": {
        "affiliation": "LBNL",
        "citedby": {
            "2017-11-05": 1850
        },
        "email": "@lbl.gov",
        "hindex": 15,
        "hindex5y": 14,
        "i10index": 18,
        "i10index5y": 18,
        "interests": [
            "Machine Learning",
            "Applied Mathematics",
            "Nuclear Physics"
        ],
        "npubs": 60
    },
    "Théophile Terraz": "",
    "Tiffany M. Mintz": "",
    "Tim Randles": {
        "affiliation": "LANL",
        "citedby": {
            "2017-11-07": 5
        },
        "email": "@lanl.gov",
        "hindex": 1,
        "hindex5y": 1,
        "i10index": 0,
        "i10index5y": 0,
        "interests": [
            "computing",
            "cloud computing",
            "high performance computing"
        ],
        "npubs": 4
    },
    "Tim Süß": "",
    "Timothy B. Costa": {
        "citedby": {
            "2018-04-19": 25
        },
        "email": "@intel.com",
        "hindex": 3,
        "hindex5y": 3,
        "i10index": 0,
        "i10index5y": 0,
        "interests": [
            "Numerical Analysis",
            "Applied Mathematics"
        ],
        "npubs": 18
    },
    "Timothy Tsai": {
        "affiliation": "Nvidia",
        "citedby": {
            "2017-11-06": 2528
        },
        "email": "@byu.net",
        "hindex": 18,
        "hindex5y": 14,
        "i10index": 24,
        "i10index5y": 17,
        "interests": [
            "Reliability",
            "telecommunications",
            "storage",
            "HPC",
            "GPU"
        ],
        "npubs": 58
    },
    "Tirthak Patel": {
        "affiliation": "Northeastern University",
        "citedby": {
            "2018-04-19": 1
        },
        "email": "@husky.neu.edu",
        "hindex": 1,
        "hindex5y": 1,
        "i10index": 0,
        "i10index5y": 0,
        "interests": [
            "High Performance Computing"
        ],
        "npubs": 1
    },
    "Todd Gamblin": {
        "affiliation": "LLNL",
        "citedby": {
            "2017-11-07": 948
        },
        "email": "@llnl.gov",
        "hindex": 19,
        "hindex5y": 18,
        "i10index": 31,
        "i10index5y": 31,
        "interests": [
            "parallel computing",
            "performance tools",
            "performance modeling",
            "data analysis",
            "scalability"
        ],
        "npubs": 135
    },
    "Tomislav Janjusic": "",
    "Tomofumi Yuki": {
        "affiliation": "French Institute for Research in Computer Science and Automation INRIA",
        "citedby": {
            "2017-11-05": 250
        },
        "email": "@inria.fr",
        "hindex": 9,
        "hindex5y": 9,
        "i10index": 9,
        "i10index5y": 9,
        "interests": [
            "Compilers",
            "Programming Languages",
            "Polyhedral Model",
            "High-Level Synthesis"
        ],
        "npubs": 35
    },
    "Tomoya Ono": "",
    "Toni Cortés": {
        "affiliation": "Barcelona Supercomputing Center",
        "citedby": {
            "2017-11-05": 1849
        },
        "email": "@bsc.es",
        "hindex": 23,
        "hindex5y": 12,
        "i10index": 37,
        "i10index5y": 20,
        "interests": [
            "HPC",
            "storage systems",
            "operating systems",
            "programming models"
        ],
        "npubs": 141
    },
    "Torsten Hoefler": {
        "affiliation": "ETH Zurich",
        "citedby": {
            "2017-11-08": 3799
        },
        "email": "@inf.ethz.ch",
        "hindex": 33,
        "hindex5y": 31,
        "i10index": 95,
        "i10index5y": 87,
        "interests": [
            "Parallel and Distributed Computing",
            "High Performance Computing",
            "Networking",
            "Message Passing Interface"
        ],
        "npubs": 283
    },
    "Toyotaro Suzumura": {
        "affiliation": "IBM",
        "citedby": {
            "2017-11-05": 1305
        },
        "email": "@acm.org",
        "hindex": 20,
        "hindex5y": 18,
        "i10index": 35,
        "i10index5y": 29,
        "interests": [
            "Graph computing",
            "Supercomputing/HPC",
            "Big data",
            "Cloud",
            "Distributed Computing"
        ],
        "npubs": 133
    },
    "Tzuhsien Wu": "",
    "Uday Bondhugula": {
        "affiliation": "Indian Institute of Science",
        "citedby": {
            "2017-11-07": 2568
        },
        "email": "@csa.iisc.ernet.in",
        "hindex": 24,
        "hindex5y": 20,
        "i10index": 30,
        "i10index5y": 27,
        "interests": [
            "Optimizing compilers",
            "parallel and high-performance computing",
            "Automatic parallelization",
            "Polyhedral framework"
        ],
        "npubs": 42
    },
    "Ulf Hanebutte": "",
    "Vinay Vasista": "",
    "Vitali Morozov": "",
    "Vladimir A. Mironov": {
        "affiliation": "Lomonosov Moscow State University",
        "citedby": {
            "2017-11-08": 97
        },
        "email": "@lcc.chem.msu.ru",
        "hindex": 6,
        "hindex5y": 6,
        "i10index": 4,
        "i10index5y": 4,
        "interests": [
            "computational chemistry",
            "high performance computing",
            "bioinformatics"
        ],
        "npubs": 21
    },
    "Wahid Bhimji": "",
    "Wei Xue": {
        "affiliation": "Tsinghua",
        "citedby": {
            "2017-11-07": 968
        },
        "email": "@tsinghua.edu.cn",
        "hindex": 16,
        "hindex5y": 14,
        "i10index": 25,
        "i10index5y": 19,
        "interests": [
            "high performance computing",
            "scientific computing",
            "parallel I/O",
            "climate system modeling",
            "uncertainty quantification"
        ],
        "npubs": 117
    },
    "Weicheng Huang": "",
    "Weifeng Liu": {
        "affiliation": "University of Copenhagen",
        "citedby": {
            "2017-03-24": 73,
            "2017-04-07": 73,
            "2017-11-10": 167
        },
        "email": "@ntnu.no",
        "hindex": 7,
        "hindex5y": 7,
        "i10index": 5,
        "i10index5y": 5,
        "interests": [
            "Parallel computing",
            "Sparse matrix computations",
            "Sparse data structures",
            "Mathematical software"
        ],
        "npubs": 14
    },
    "Weikuan Yu": {
        "affiliation": "Florida State University",
        "citedby": {
            "2017-11-05": 2061
        },
        "email": "@cs.fsu.edu",
        "hindex": 26,
        "hindex5y": 19,
        "i10index": 47,
        "i10index5y": 35,
        "interests": [
            "Computer Systems",
            "Architecture",
            "Data Analytics",
            "Scientific Computing"
        ],
        "npubs": 127
    },
    "Wen Zhang": "",
    "Wesley Bland": {
        "affiliation": "Intel",
        "citedby": {
            "2017-11-05": 391
        },
        "email": "@anl.gov",
        "hindex": 10,
        "hindex5y": 10,
        "i10index": 10,
        "i10index5y": 10,
        "interests": [
            "Fault Tolerance",
            "Message Passing Interface",
            "Distributed Computing",
            "Parallel Computing"
        ],
        "npubs": 23
    },
    "Wonchan Lee": {
        "affiliation": "Stanford",
        "citedby": {
            "2017-11-07": 652
        },
        "email": "@uiowa.edu",
        "hindex": 16,
        "hindex5y": 13,
        "i10index": 20,
        "i10index5y": 16,
        "interests": [],
        "npubs": 56
    },
    "Wu Feng": {
        "affiliation": "Virginia Tech",
        "citedby": {
            "2017-11-05": 8428
        },
        "email": "@vt.edu",
        "hindex": 46,
        "hindex5y": 34,
        "i10index": 157,
        "i10index5y": 101,
        "interests": [
            "Parallel Computing",
            "Green Supercomputing",
            "Heterogeneous Computing",
            "Run-Time Systems",
            "Bioinformatics"
        ],
        "npubs": 390
    },
    "X. Sherry Li": {
        "affiliation": "LBNL",
        "citedby": {
            "2017-11-05": 5422
        },
        "email": "@lbl.gov",
        "hindex": 31,
        "hindex5y": 23,
        "i10index": 58,
        "i10index5y": 39,
        "interests": [
            "parallel computing",
            "sparse matrix computations",
            "combinatorial scientific computing",
            "high precision arithmetic"
        ],
        "npubs": 204
    },
    "Xi Li": "",
    "Xiaosong Ma": {
        "affiliation": "Computing Research Institute",
        "citedby": {
            "2017-11-07": 2366
        },
        "email": "",
        "hindex": 28,
        "hindex5y": 22,
        "i10index": 56,
        "i10index5y": 42,
        "interests": [
            "Parallel computing",
            "Storage systems",
            "HPC",
            "Cloud computing"
        ],
        "npubs": 176
    },
    "Xiaoyi Lu": {
        "affiliation": "Ohio State University",
        "citedby": {
            "2017-11-09": 740
        },
        "email": "@cse.ohio-state.edu",
        "hindex": 15,
        "hindex5y": 15,
        "i10index": 24,
        "i10index5y": 24,
        "interests": [
            "Big Data",
            "Parallel Computing",
            "High Performance Computing",
            "Virtualization",
            "Cloud Computing"
        ],
        "npubs": 95
    },
    "Xin Liang": {
        "affiliation": "ucr.edu",
        "citedby": {
            "2017-11-07": 12
        },
        "email": "@ucr.edu",
        "hindex": 3,
        "hindex5y": 3,
        "i10index": 0,
        "i10index5y": 0,
        "interests": [
            "High performance computing",
            "Fault Tolerance",
            "Deep Learning"
        ],
        "npubs": 6
    },
    "Xin Yuan": {
        "affiliation": "fsu.edu",
        "citedby": {
            "2017-11-08": 2520
        },
        "email": "@cs.fsu.edu",
        "hindex": 27,
        "hindex5y": 15,
        "i10index": 50,
        "i10index5y": 25,
        "interests": [
            "Parallel and Distributed Systems",
            "Computer networks",
            "Interconnection networks",
            "Communication optimizations",
            "Runtime systems"
        ],
        "npubs": 105
    },
    "Xin Zhao": "",
    "Xipeng Shen": {
        "affiliation": "NCSU",
        "citedby": {
            "2017-11-05": 4053
        },
        "email": "@ncsu.edu",
        "hindex": 27,
        "hindex5y": 22,
        "i10index": 51,
        "i10index5y": 39,
        "interests": [
            "Compiler",
            "High performance computing",
            "GPU",
            "Artificial intelligence",
            "Machine learning"
        ],
        "npubs": 191
    },
    "Xu Ji": "",
    "Xubin He": {
        "affiliation": "Temple University",
        "citedby": {
            "2017-11-05": 1542
        },
        "email": "@temple.edu",
        "hindex": 23,
        "hindex5y": 18,
        "i10index": 43,
        "i10index5y": 36,
        "interests": [
            "Computer Architecture",
            "Data Storage and I/O Systems"
        ],
        "npubs": 119
    },
    "Xuechen Zhang": {
        "affiliation": "Washington State University, Vancouver",
        "citedby": {
            "2017-11-07": 385
        },
        "email": "@wsu.edu",
        "hindex": 10,
        "hindex5y": 10,
        "i10index": 10,
        "i10index5y": 10,
        "interests": [
            "Operating System",
            "File and Storage System",
            "Parallel File systems",
            "Parallel I/O and MPI-IO library",
            "Storage QoS"
        ],
        "npubs": 21
    },
    "Yan Li": {
        "affiliation": "ucsc.edu",
        "citedby": {
            "2017-11-08": 87
        },
        "email": "@ucsc.edu",
        "hindex": 6,
        "hindex5y": 6,
        "i10index": 3,
        "i10index5y": 3,
        "interests": [
            "Storage System",
            "Operating System",
            "Distributed System",
            "Deep Learning"
        ],
        "npubs": 13
    },
    "Yanfei Guo": {
        "affiliation": "ANL",
        "citedby": {
            "2017-11-09": 233
        },
        "email": "@anl.gov",
        "hindex": 9,
        "hindex5y": 9,
        "i10index": 8,
        "i10index5y": 8,
        "interests": [
            "Programming Model and Runtime Systems",
            "HPC Systems",
            "Cloud Computing",
            "MapReduce and Big Data Processing",
            "Autonomic Computing in V"
        ],
        "npubs": 21
    },
    "Yang Hu": {
        "affiliation": "University of Texas, Dallas",
        "citedby": {
            "2017-11-06": 126
        },
        "email": "@utdallas.edu",
        "hindex": 6,
        "hindex5y": 6,
        "i10index": 3,
        "i10index5y": 3,
        "interests": [
            "Computer Architecture",
            "Power Management",
            "Network Function Virtualization",
            "Deep Learning"
        ],
        "npubs": 20
    },
    "Yang You": {
        "affiliation": "Berkeley",
        "citedby": {
            "2018-04-19": 165
        },
        "email": "@cs.berkeley.edu",
        "hindex": 8,
        "hindex5y": 8,
        "i10index": 7,
        "i10index5y": 7,
        "interests": [
            "Parallel Computing",
            "Machine Learning",
            "High Performance Computing"
        ],
        "npubs": 17
    },
    "Yasunori Futamura": {
        "affiliation": "University of Tsukuba",
        "citedby": {
            "2017-11-08": 119
        },
        "email": "@cs.tsukuba.ac.jp",
        "hindex": 6,
        "hindex5y": 6,
        "i10index": 4,
        "i10index5y": 4,
        "interests": [
            "Numerical analysis",
            "High performance parallel algorithm",
            "Parallel solver for large-scale linear systems and eigenvalue problems"
        ],
        "npubs": 30
    },
    "Ye Luo": {
        "affiliation": "ANL",
        "citedby": {
            "2017-11-08": 302
        },
        "email": "@anl.gov",
        "hindex": 6,
        "hindex5y": 6,
        "i10index": 5,
        "i10index5y": 5,
        "interests": [
            "quantum Monte Carlo",
            "computational material science",
            "high performance computing"
        ],
        "npubs": 20
    },
    "Yechao Yang": "",
    "Yifan Gong": {
        "affiliation": "TuSimple",
        "citedby": {
            "2017-11-07": 60
        },
        "email": "@e.ntu.edu.sg",
        "hindex": 4,
        "hindex5y": 4,
        "i10index": 2,
        "i10index5y": 2,
        "interests": [
            "HPC"
        ],
        "npubs": 7
    },
    "Yingchao Huang": {
        "affiliation": "University of California, Merced",
        "citedby": {
            "2017-11-09": 0
        },
        "email": "@ucmerced.edu",
        "hindex": 0,
        "hindex5y": 0,
        "i10index": 0,
        "i10index5y": 0,
        "interests": [
            "high performance computing",
            "gpu"
        ],
        "npubs": 3
    },
    "Yingjin Qian": "",
    "Yong Chen": {
        "affiliation": "Texas Tech University",
        "citedby": {
            "2017-11-05": 1363
        },
        "email": "@ttu.edu",
        "hindex": 19,
        "hindex5y": 15,
        "i10index": 41,
        "i10index5y": 39,
        "interests": [
            "Data-intensive computing",
            "high-performance computing",
            "parallel and distributed computing",
            "parallel I/O",
            "cloud computing"
        ],
        "npubs": 119
    },
    "Youngjae Kim": {
        "affiliation": "Sogang University",
        "citedby": {
            "2017-11-06": 1897
        },
        "email": "@sogang.ac.kr",
        "hindex": 19,
        "hindex5y": 19,
        "i10index": 26,
        "i10index5y": 26,
        "interests": [
            "Operating System",
            "File and Storage System",
            "Distributed System"
        ],
        "npubs": 60
    },
    "Youyou Lu": {
        "affiliation": "Tsinghua",
        "citedby": {
            "2017-11-06": 357
        },
        "email": "@mails.tsinghua.edu.cn",
        "hindex": 10,
        "hindex5y": 10,
        "i10index": 10,
        "i10index5y": 10,
        "interests": [
            "storage and file systems"
        ],
        "npubs": 35
    },
    "Yuanlai Liu": "",
    "Yunquan Zhang": {
        "affiliation": "Chinese Academy of Sciences",
        "citedby": {
            "2017-11-08": 714
        },
        "email": "@ict.ac.cn",
        "hindex": 13,
        "hindex5y": 12,
        "i10index": 20,
        "i10index5y": 17,
        "interests": [
            "parallel computing",
            "parallel programming",
            "parallel computational model"
        ],
        "npubs": 153
    },
    "Yuri Alexeev": {
        "affiliation": "ANL",
        "citedby": {
            "2017-11-08": 578
        },
        "email": "@alcf.anl.gov",
        "hindex": 15,
        "hindex5y": 11,
        "i10index": 22,
        "i10index5y": 14,
        "interests": [
            "Computational Biology",
            "Computational Chemistry",
            "Fragment Molecular Orbital method",
            "code parallelization"
        ],
        "npubs": 62
    },
    "Yvan Fournier": "",
    "Zachary Slepian": "",
    "Zbigniew Kalbarczyk": "",
    "Zhiling Lan": {
        "affiliation": "Illinois Institute of Technology",
        "citedby": {
            "2017-11-05": 1818
        },
        "email": "@iit.edu",
        "hindex": 27,
        "hindex5y": 21,
        "i10index": 52,
        "i10index5y": 42,
        "interests": [
            "parallel and distributed computing",
            "cluster scheduling",
            "data analytics",
            "power efficiency",
            "fault tolerance"
        ],
        "npubs": 116
    },
    "Zhou Tong": {
        "affiliation": "fsu.edu",
        "citedby": {
            "2017-11-08": 1
        },
        "email": "@cs.fsu.edu",
        "hindex": 1,
        "hindex5y": 1,
        "i10index": 0,
        "i10index5y": 30,
        "interests": [
            "HPC",
            "Performance modeling",
            "Optimization",
            "SDN"
        ],
        "npubs": 3
    },
    "Zizhong Chen": {
        "affiliation": "University of California, Riverside",
        "citedby": {
            "2017-11-05": 1805
        },
        "email": "@cs.ucr.edu",
        "hindex": 22,
        "hindex5y": 19,
        "i10index": 36,
        "i10index5y": 30,
        "interests": [
            "High Performance Computing",
            "Parallel Computing",
            "Algorithm Based Fault Tolerance",
            "Numerical Linear Algebra"
        ],
        "npubs": 143
    },
    "fabien delalondre": "",
    "Ümit V. Çatalyürek": {
        "affiliation": "Georgia Institute of Technology",
        "citedby": {
            "2017-11-05": 7378
        },
        "email": "@gatech.edu",
        "hindex": 45,
        "hindex5y": 35,
        "i10index": 154,
        "i10index5y": 111,
        "interests": [
            "Combinatorial Scientific Computing",
            "High Performance Computing",
            "Parallel Computing",
            "Biomedical Informatics"
        ],
        "npubs": 381
    }
}
